# Supplementary material for: Nutations in Plant Shoots: Endogenous and Exogenous Factors in the Presence of Mechanical Deformations
Source: Front Plant Sci. 2021 Mar 23;12:608005. doi: 10.3389/fpls.2021.608005 (PMC8023405; doi:10.3389/fpls.2021.608005)
Supplement: Data Sheet 2 — Experimental Data. We provide 4 csv files (data_fig1A.csv, data_fig1B.csv, data_fig1C.csv, and data_video.csv) with the tip trajectories shown in this article (Figures 1, 7 and Video 1), as reconstructed from the experiments (see Supplementary Material, section S5). [file Data_Sheet_2.ZIP]

Archive with 4 entries (4 files):
- data_fig1A.csv
- data_fig1B.csv
- data_fig1C.csv
- data_video1.csv
