# Supplementary material for: Nutations in Plant Shoots: Endogenous and Exogenous Factors in the Presence of Mechanical Deformations
Source: Front Plant Sci. 2021 Mar 23;12:608005. doi: 10.3389/fpls.2021.608005 (PMC8023405; doi:10.3389/fpls.2021.608005)
Supplement: Data Sheet 2 — Experimental Data. We provide 4 csv files (data_fig1A.csv, data_fig1B.csv, data_fig1C.csv, and data_video.csv) with the tip trajectories shown in this article (Figures 1, 7 and Video 1), as reconstructed from the experiments (see Supplementary Material, section S5). [file Data_Sheet_2.ZIP › data_fig1A.csv]

time_(min)	x_(mm)	y_(mm)	z_(mm)
0	71.159	298.16	-51.093
1	71.251	298.35	-51.118
2	71.317	298.22	-51.08
3	71.337	298.15	-51.064
4	71.333	298.25	-51.055
5	71.292	298.39	-51.086
6	71.217	298.39	-51.024
7	71.094	298.38	-51.038
8	70.96	298.46	-51.03
9	70.84	298.55	-51.042
10	70.725	298.57	-51.049
11	70.58	298.65	-51.014
12	70.457	298.66	-51.022
13	70.302	298.82	-51.055
14	70.128	298.75	-51.053
15	70.061	298.78	-51.067
16	69.96	298.96	-51.086
17	69.843	298.98	-51.104
18	69.743	299.16	-51.138
19	69.554	299.17	-51.159
20	69.411	299.28	-51.177
21	69.198	299.44	-51.192
22	69.001	299.54	-51.223
23	68.829	299.56	-51.276
24	68.677	299.6	-51.279
25	68.416	299.65	-51.312
26	68.23	299.76	-51.361
27	68.04	299.76	-51.375
28	67.848	299.83	-51.397
29	67.648	299.95	-51.482
30	67.518	299.95	-51.504
31	67.362	299.86	-51.518
32	67.252	300.04	-51.565
33	67.134	300.08	-51.61
34	67.066	300.08	-51.58
35	67.009	300.07	-51.605
36	66.97	299.95	-51.565
37	66.972	299.96	-51.557
38	66.983	299.97	-51.564
39	66.993	300.07	-51.54
40	67.07	300.03	-51.509
41	67.102	299.92	-51.477
42	67.19	300.02	-51.475
43	67.26	299.97	-51.431
44	67.361	299.83	-51.384
45	67.441	299.8	-51.323
46	67.527	299.91	-51.295
47	67.677	299.74	-51.228
48	67.781	299.6	-51.133
49	67.945	299.67	-51.093
50	68.073	299.59	-51.01
51	68.321	299.6	-51.005
52	68.484	299.38	-50.928
53	68.718	299.45	-50.86
54	68.943	299.44	-50.791
55	69.219	299.24	-50.7
56	69.476	299.2	-50.647
57	69.752	299.19	-50.611
58	70.02	299.14	-50.54
59	70.256	298.98	-50.468
60	70.564	298.92	-50.425
61	70.856	298.66	-50.354
62	71.116	298.55	-50.295
63	71.405	298.66	-50.286
64	71.609	298.53	-50.253
65	71.847	298.45	-50.212
66	72.099	298.37	-50.174
67	72.263	298.23	-50.133
68	72.459	298.43	-50.178
69	72.622	298.28	-50.185
70	72.827	298.09	-50.141
71	72.945	298.13	-50.139
72	73.077	298.07	-50.118
73	73.138	298.03	-50.103
74	73.206	298.21	-50.11
75	73.206	298.23	-50.07
76	73.139	298.27	-50.023
77	73.049	298.37	-50.043
78	72.895	298.57	-50.003
79	72.753	298.61	-50.012
80	72.58	298.6	-50.024
81	72.322	298.7	-49.98
82	72.079	298.88	-49.985
83	71.815	298.91	-50.01
84	71.547	298.96	-49.978
85	71.238	299.07	-50.008
86	70.961	299.28	-50.055
87	70.63	299.41	-50.101
88	70.357	299.55	-50.118
89	70.051	299.84	-50.178
90	69.748	299.81	-50.22
91	69.44	300.15	-50.303
92	69.129	300.25	-50.357
93	68.793	300.45	-50.429
94	68.44	300.59	-50.518
95	68.11	300.86	-50.632
96	67.688	300.76	-50.706
97	67.325	300.96	-50.848
98	66.872	301.14	-50.989
99	66.491	301.28	-51.154
100	66.069	301.48	-51.354
101	65.716	301.69	-51.524
102	65.305	301.75	-51.675
103	64.901	301.76	-51.818
104	64.552	301.81	-51.954
105	64.238	301.86	-52.116
106	63.935	301.95	-52.31
107	63.655	301.86	-52.361
108	63.408	301.83	-52.547
109	63.295	302.16	-52.652
110	63.109	302.03	-52.699
111	63.104	302.14	-52.725
112	63.058	301.98	-52.709
113	63.097	301.87	-52.599
114	63.196	301.88	-52.513
115	63.377	301.98	-52.399
116	63.62	301.95	-52.277
117	63.877	301.79	-52.051
118	64.195	301.65	-51.854
119	64.535	301.46	-51.667
120	64.914	301.58	-51.496
121	65.259	301.12	-51.276
122	65.588	301.18	-51.035
123	65.945	301.1	-50.888
124	66.379	300.96	-50.726
125	66.715	300.74	-50.491
126	67.085	300.6	-50.37
127	67.501	300.3	-50.155
128	67.922	300.19	-49.984
129	68.337	300.05	-49.824
130	68.777	299.91	-49.705
131	69.256	299.84	-49.607
132	69.659	299.39	-49.441
133	70.145	299.38	-49.343
134	70.595	299.21	-49.213
135	71.095	299.07	-49.18
136	71.545	299.21	-49.174
137	71.97	298.96	-49.111
138	72.381	298.65	-49.023
139	72.821	298.53	-48.992
140	73.259	298.39	-48.956
141	73.682	298.12	-48.94
142	74.059	297.96	-48.956
143	74.404	297.75	-48.938
144	74.774	297.65	-48.958
145	75.068	297.42	-48.945
146	75.347	297.16	-48.886
147	75.566	297.22	-48.977
148	75.822	297.17	-48.959
149	76.01	297.07	-48.992
150	76.133	297.04	-49.015
151	76.207	297.02	-49.004
152	76.224	296.88	-48.951
153	76.102	296.92	-48.898
154	75.978	297.24	-48.896
155	75.759	297.15	-48.828
156	75.5	297.25	-48.761
157	75.125	297.34	-48.699
158	74.749	297.51	-48.657
159	74.276	297.52	-48.588
160	73.731	297.83	-48.576
161	73.166	298.02	-48.54
162	72.683	298.32	-48.581
163	72.118	298.43	-48.562
164	71.546	298.64	-48.594
165	70.999	298.92	-48.643
166	70.422	298.85	-48.663
167	69.849	299.01	-48.72
168	69.303	299.33	-48.868
169	68.754	299.61	-48.942
170	68.174	299.79	-49.134
171	67.599	299.93	-49.25
172	67.042	300.22	-49.457
173	66.524	300.39	-49.636
174	66.005	300.56	-49.798
175	65.45	300.83	-50.06
176	64.928	300.99	-50.279
177	64.402	301.14	-50.503
178	64.039	301.39	-50.759
179	63.586	301.45	-50.934
180	63.078	301.36	-51.17
181	62.645	301.6	-51.369
182	62.282	301.58	-51.588
183	61.895	301.69	-51.916
184	61.553	301.63	-52.091
185	61.277	301.69	-52.253
186	60.98	301.9	-52.476
187	60.715	301.97	-52.657
188	60.576	302.05	-52.782
189	60.316	302.07	-52.868
190	60.179	302.16	-52.922
191	60.086	302.32	-53.024
192	60.085	302.28	-53.042
193	60.084	302.04	-52.909
194	60.047	302.15	-52.927
195	60.181	302.15	-52.797
196	60.413	301.9	-52.603
197	60.611	301.89	-52.457
198	60.873	301.73	-52.214
199	61.113	301.56	-52.031
200	61.449	301.42	-51.73
201	61.798	301.5	-51.493
202	62.243	301.23	-51.202
203	62.608	301.45	-50.977
204	63.072	301.3	-50.677
205	63.601	301.22	-50.396
206	64.023	300.94	-50.132
207	64.595	301.05	-49.922
208	65.025	300.53	-49.618
209	65.478	300.65	-49.409
210	65.976	300.35	-49.212
211	66.518	300.1	-49.015
212	66.97	299.96	-48.838
213	67.454	299.93	-48.676
214	68.035	299.79	-48.523
215	68.523	299.53	-48.354
216	69.032	299.61	-48.247
217	69.516	299.37	-48.128
218	70.034	299.19	-48.022
219	70.541	299.05	-47.915
220	71.025	299.03	-47.879
221	71.593	298.88	-47.823
222	72.047	298.73	-47.748
223	72.493	298.58	-47.668
224	72.941	298.73	-47.728
225	73.352	298.46	-47.658
226	73.731	298.35	-47.661
227	74.077	298.35	-47.636
228	74.478	298.35	-47.651
229	74.803	298.25	-47.619
230	75.119	298.16	-47.612
231	75.465	298.19	-47.633
232	75.717	298.07	-47.603
233	75.965	298.02	-47.639
234	76.159	298.18	-47.663
235	76.284	298.18	-47.66
