# Supplementary material for: Nutations in Plant Shoots: Endogenous and Exogenous Factors in the Presence of Mechanical Deformations
Source: Front Plant Sci. 2021 Mar 23;12:608005. doi: 10.3389/fpls.2021.608005 (PMC8023405; doi:10.3389/fpls.2021.608005)
Supplement: Data Sheet 2 — Experimental Data. We provide 4 csv files (data_fig1A.csv, data_fig1B.csv, data_fig1C.csv, and data_video.csv) with the tip trajectories shown in this article (Figures 1, 7 and Video 1), as reconstructed from the experiments (see Supplementary Material, section S5). [file Data_Sheet_2.ZIP › data_fig1B.csv]

time_(min)	x_(mm)	y_(mm)	z_(mm)
0	-4.4738	282.51	-39.581
1	-3.9502	282.62	-39.347
2	-3.4517	282.83	-39.222
3	-2.9229	282.95	-39.068
4	-2.3728	283.2	-38.905
5	-1.8021	283.49	-38.793
6	-1.2301	283.95	-38.659
7	-0.68772	284.35	-38.545
8	-0.18093	284.86	-38.46
9	0.37593	285.11	-38.378
10	0.83882	285.6	-38.295
11	1.278	286.08	-38.247
12	1.7629	286.59	-38.16
13	2.1894	287.03	-38.126
14	2.4872	287.55	-38.14
15	2.7545	288.29	-38.184
16	3.1712	288.38	-38.162
17	3.4025	288.75	-38.178
18	3.5466	289.17	-38.225
19	3.6881	289.61	-38.232
20	3.8187	289.91	-38.217
21	3.8705	290.3	-38.258
22	3.9683	290.59	-38.271
23	4.097	290.75	-38.292
24	4.1578	291.12	-38.316
25	4.1847	291.41	-38.388
26	4.2011	291.75	-38.419
27	4.194	292.08	-38.452
28	4.1842	292.35	-38.479
29	4.1067	292.72	-38.528
30	3.9415	292.99	-38.597
31	3.7855	293.11	-38.601
32	3.5042	293.36	-38.653
33	3.1764	293.45	-38.645
34	2.8834	293.52	-38.627
35	2.515	293.56	-38.643
36	2.1249	293.77	-38.636
37	1.7449	293.54	-38.595
38	1.296	293.29	-38.513
39	0.83897	293.3	-38.529
40	0.34769	293.02	-38.49
41	-0.13577	292.65	-38.375
42	-0.6938	292.48	-38.405
43	-1.1227	292.39	-38.369
44	-1.6546	292.08	-38.401
45	-2.1019	291.45	-38.4
46	-2.5506	291.37	-38.461
47	-3.0504	292.34	-38.806
48	-3.4368	292.05	-38.827
49	-3.9064	290.56	-38.641
50	-4.3014	289.83	-38.673
51	-4.6985	289.14	-38.541
52	-5.139	288.91	-38.679
53	-5.5436	288.62	-38.727
54	-5.8342	287.77	-38.716
55	-6.1554	287.35	-38.726
56	-6.4708	286.94	-38.748
57	-6.6661	286.39	-38.812
58	-6.903	286.08	-38.891
59	-7.091	285.71	-38.926
60	-7.2867	285.4	-39.021
61	-7.445	284.98	-39.015
62	-7.5279	284.7	-39.057
63	-7.5516	284.29	-39.094
64	-7.6136	284.1	-39.108
65	-7.5877	283.7	-39.088
66	-7.4873	283.54	-39.049
67	-7.2938	283.2	-38.991
68	-7.0395	283.15	-38.939
69	-6.8447	282.96	-38.859
70	-6.5416	282.8	-38.749
71	-6.2025	282.78	-38.588
72	-5.8177	282.77	-38.479
73	-5.395	282.6	-38.311
74	-4.9196	282.74	-38.175
75	-4.3163	282.77	-38.034
76	-3.6966	282.85	-37.817
77	-3.0581	282.86	-37.653
78	-2.4676	283.18	-37.498
79	-1.8496	283.45	-37.354
80	-1.1896	283.79	-37.17
81	-0.52916	284.15	-37.062
82	0.13661	284.58	-36.93
83	0.75602	284.85	-36.828
84	1.2964	285.43	-36.728
85	1.7985	285.9	-36.657
86	2.2763	286.31	-36.638
87	3.7982	289.31	-36.741
88	3.9751	289.81	-36.778
89	4.1948	290.25	-36.823
90	4.3947	290.72	-36.844
91	4.5843	291.34	-36.935
92	4.7654	291.82	-37.008
93	4.834	292.31	-37.111
94	4.9349	292.67	-37.13
95	4.8589	293.45	-37.284
96	4.7891	293.78	-37.359
97	4.6131	294.32	-37.467
98	4.308	295.01	-37.588
99	4.0512	295.13	-37.628
100	3.6641	295.34	-37.648
101	3.2854	295.52	-37.661
102	2.867	295.59	-37.689
103	2.4299	295.93	-37.722
104	2.0091	295.6	-37.701
105	1.5127	295.56	-37.65
106	0.97519	295.27	-37.592
107	0.31844	295.11	-37.568
108	-0.22852	294.81	-37.528
109	-0.69625	294.46	-37.491
110	-1.1081	293.97	-37.423
111	-1.5016	293.55	-37.331
112	-1.9462	293.14	-37.338
113	-2.3739	292.75	-37.357
114	-2.8954	292.77	-37.229
115	-3.3049	292.15	-37.276
116	-3.7539	293.6	-37.529
117	-4.2269	293.24	-37.573
118	-4.6713	292.84	-37.63
119	-5.1153	292.45	-37.617
120	-5.4639	292.01	-37.653
121	-5.8876	291.58	-37.753
122	-6.2374	291.12	-37.761
123	-6.6027	290.71	-37.823
124	-6.8429	287.86	-37.54
125	-7.0805	287.2	-37.603
126	-7.325	286.63	-37.599
127	-7.5679	286.24	-37.678
128	-7.7196	285.58	-37.755
129	-7.8386	285.06	-37.831
130	-7.8656	284.39	-37.763
131	-7.9681	284.1	-37.872
132	-7.9116	283.41	-37.838
133	-7.7982	282.82	-37.84
134	-7.7041	282.3	-37.817
135	-7.4804	281.71	-37.767
136	-7.3053	281.54	-37.737
137	-7.136	281.29	-37.685
138	-6.8601	280.88	-37.601
139	-6.5969	280.79	-37.531
140	-6.3226	280.76	-37.46
141	-5.9083	280.5	-37.296
142	-5.4867	280.55	-37.147
143	-4.9067	280.36	-36.897
144	-4.3677	280.52	-36.734
145	-3.8125	280.76	-36.569
146	-3.2285	281.13	-36.358
147	-2.5733	281.53	-36.156
148	-1.9194	281.84	-35.954
149	-1.2903	282.34	-35.755
150	-0.62788	282.77	-35.587
151	-0.0014743	283.45	-35.47
152	0.55891	284.02	-35.317
153	1.1133	284.61	-35.225
154	1.5714	285.34	-35.138
155	1.9821	285.96	-35.083
156	2.3445	286.63	-35.042
157	2.6699	287.25	-35.018
158	2.9532	287.87	-35.026
159	3.1706	288.61	-35.076
160	3.4098	289.22	-35.102
161	3.5466	289.95	-35.201
162	3.7544	290.48	-35.229
163	3.9291	291.3	-35.39
164	4.1435	291.95	-35.442
165	4.3586	292.78	-35.628
166	4.6103	293.36	-35.732
167	4.7925	294.05	-35.9
168	4.9603	294.78	-36.077
169	5.0928	295.35	-36.216
170	5.1081	296.01	-36.458
171	4.9897	297.44	-36.828
172	4.8788	297.75	-36.889
173	4.6916	297.84	-36.841
174	4.4362	298	-36.795
175	4.1094	297.93	-36.804
176	3.7652	298.36	-36.762
177	3.4171	298.53	-36.811
178	2.9731	298.7	-36.857
179	2.4358	299.02	-36.972
180	1.8732	299.37	-36.902
181	1.2506	299.14	-36.872
182	0.7436	299.13	-36.86
183	0.38584	298.8	-36.69
184	-0.047032	298.51	-36.631
185	-0.5833	297.86	-36.398
186	-1.09	297.33	-36.221
187	-1.6111	296.33	-36.079
188	-2.1281	295.66	-35.95
189	-2.6068	294.66	-35.84
190	-3.1392	293.92	-35.769
191	-3.586	295.58	-36.106
192	-4.0715	294.91	-36.024
193	-4.4422	292.03	-35.781
194	-4.8248	291.19	-35.681
195	-5.1802	290.38	-35.665
196	-5.4552	289.58	-35.646
197	-5.8034	288.95	-35.65
198	-6.0309	288.15	-35.662
199	-6.1952	287.3	-35.675
200	-6.3902	286.52	-35.733
201	-6.5584	285.87	-35.83
202	-6.7338	284.86	-35.874
203	-6.8389	283.96	-35.915
204	-6.8972	283.19	-36.004
205	-6.9305	282.48	-36.117
206	-6.9669	281.57	-36.259
207	-6.8825	280.79	-36.365
208	-6.8089	280.17	-36.465
209	-6.705	279.48	-36.56
210	-6.5324	278.77	-36.616
211	-6.341	278.14	-36.68
212	-6.1299	277.83	-36.715
213	-5.8796	277.38	-36.715
214	-5.61	277.11	-36.687
215	-5.352	276.97	-36.67
216	-4.9624	276.7	-36.563
217	-4.5357	276.76	-36.44
218	-4.0581	276.77	-36.259
219	-3.5862	277	-36.053
220	-3.0243	276.9	-35.845
221	-2.6091	277.44	-35.579
222	-2.008	277.71	-35.314
223	-1.459	278.39	-35.05
224	-0.87644	278.88	-34.744
225	-0.32205	279.57	-34.467
226	0.18489	280.5	-34.248
227	0.70137	281.37	-34.043
228	1.1758	282.22	-33.849
229	1.6054	283.5	-33.707
230	2.0226	284.37	-33.54
231	2.3889	285.17	-33.443
232	2.7103	286.27	-33.39
233	2.8364	287.25	-33.406
234	3.0218	288.17	-33.411
235	3.18	288.98	-33.455
236	3.2676	289.82	-33.511
237	3.35	290.7	-33.593
238	3.4481	291.46	-33.731
239	3.3992	292.28	-33.877
240	3.2177	293.03	-33.996
241	3.241	293.83	-34.173
242	3.2335	294.71	-34.395
243	3.2271	295.55	-34.604
244	3.1303	296.37	-34.851
245	3.0685	297.1	-35.079
246	2.9273	298.04	-35.346
247	2.6914	298.58	-35.55
248	2.5157	299.93	-35.787
249	2.2607	300.44	-35.993
250	2.0274	301.22	-36.188
251	1.7652	301.43	-36.234
252	1.3994	301.98	-36.334
253	1.1161	301.76	-36.301
254	0.77786	302.14	-36.325
255	0.3619	301.96	-36.294
256	-0.04113	301.55	-36.187
257	-0.54432	301.62	-36.128
258	-0.89298	301.36	-36.005
259	-1.3009	300.89	-35.848
260	-1.6398	300.38	-35.696
261	-2.0399	299.96	-35.526
262	-2.4042	299.21	-35.309
263	-2.7811	298.37	-35.083
264	-3.172	297.72	-34.91
265	-3.5307	296.72	-34.701
266	-3.9455	295.94	-34.573
267	-4.3206	295.23	-34.473
268	-4.5741	294.22	-34.317
269	-4.9665	291.93	-34.149
270	-5.1913	290.99	-34.086
271	-5.4056	289.98	-34.022
272	-5.666	289.04	-33.991
273	-5.839	288.33	-33.967
274	-6.02	287.41	-34.002
275	-6.1277	286.61	-33.965
276	-6.2268	285.92	-34.013
277	-6.2538	285.19	-34.021
278	-6.347	284.54	-34.071
279	-6.2255	283.58	-34.061
280	-6.2281	282.95	-34.114
281	-6.2452	282.27	-34.187
282	-6.2071	281.64	-34.267
283	-6.1511	281	-34.365
284	-6.0451	280.3	-34.418
285	-5.9001	279.74	-34.443
286	-5.775	279.22	-34.488
287	-5.6483	278.74	-34.525
288	-5.4966	278.3	-34.56
289	-5.3619	278.28	-34.638
290	-5.0107	277.58	-34.575
291	-4.7107	277.28	-34.531
292	-4.4349	277.3	-34.465
293	-4.0102	277.12	-34.255
294	-3.6671	277.4	-34.096
295	-3.3015	277.76	-33.904
296	-2.7872	278.19	-33.657
297	-2.2858	278.57	-33.358
298	-1.778	279.38	-33.099
299	-1.2628	279.74	-32.727
300	-0.87044	280.83	-32.424
301	-0.33187	281.76	-32.202
302	0.16463	282.74	-31.958
303	0.69233	283.62	-31.812
304	1.1793	284.47	-31.651
305	1.5346	285.5	-31.605
306	1.8717	286.47	-31.498
307	2.1551	287.32	-31.527
308	2.2991	288.26	-31.556
309	2.4436	289.11	-31.592
310	2.5491	289.79	-31.647
311	2.5776	290.47	-31.698
312	2.5537	291.32	-31.801
313	2.4844	292.11	-31.993
314	2.3386	292.87	-32.081
315	2.2627	293.47	-32.263
316	2.1879	294.12	-32.398
317	1.9899	294.86	-32.62
318	1.856	295.55	-32.816
319	1.6507	296.27	-33.029
320	1.4959	297.83	-33.371
321	1.2777	298.38	-33.621
322	0.97986	299.31	-33.859
323	0.84425	300.11	-34.035
324	0.62748	300.38	-34.253
325	0.36813	300.88	-34.422
326	0.13224	301.21	-34.512
327	-0.18158	301.24	-34.588
328	-0.57371	301.7	-34.666
329	-0.94837	301.53	-34.621
330	-1.2745	301.28	-34.536
331	-1.7411	301.09	-34.473
332	-2.1812	300.78	-34.312
333	-2.6512	300.35	-34.197
334	-3.0585	299.78	-34.059
335	-3.45	299.01	-33.867
336	-3.7931	298.6	-33.725
337	-4.1013	297.83	-33.553
338	-4.3253	296.97	-33.326
339	-4.6382	296.43	-33.168
340	-4.7929	295.62	-33
341	-4.9387	294.82	-32.845
342	-5.0323	293.98	-32.765
343	-5.1097	291.73	-32.622
344	-5.2576	291.06	-32.444
345	-5.341	290.39	-32.338
346	-5.4199	289.46	-32.259
347	-5.4737	288.58	-32.175
348	-5.4924	287.76	-32.13
349	-5.4972	286.77	-32.048
350	-5.5338	285.94	-32.014
351	-5.4073	284.58	-32.004
352	-5.4091	283.71	-32.065
353	-5.2998	282.7	-32.105
354	-5.114	281.66	-32.134
355	-4.9117	280.67	-32.16
356	-4.726	280.06	-32.266
357	-4.4181	279.23	-32.299
358	-4.1733	278.77	-32.388
359	-3.848	278.26	-32.395
360	-3.4475	277.84	-32.321
361	-3.0526	277.67	-32.284
362	-2.6878	277.48	-32.218
363	-2.3303	277.46	-32.08
364	-2.0126	277.58	-32.043
365	-1.6975	277.7	-31.847
366	-1.4919	278.08	-31.72
367	-1.2271	278.19	-31.527
368	-0.97092	278.61	-31.354
369	-0.79641	279.2	-31.223
370	-0.60518	279.62	-30.986
371	-0.45897	280.53	-30.852
372	-0.23363	281.05	-30.647
373	-0.080705	281.8	-30.506
374	0.10737	282.7	-30.349
375	0.46793	283.52	-30.251
376	0.6968	284.22	-30.101
377	0.82951	285.07	-30.023
378	0.98724	286.14	-29.999
379	1.1063	287.1	-29.972
380	1.1631	288.21	-30.019
381	1.2677	289.16	-30.027
382	1.3158	290.34	-30.11
383	1.3492	291.31	-30.26
384	1.2897	292.63	-30.485
385	1.355	293.79	-30.718
386	1.3407	294.74	-30.993
387	1.3501	295.43	-31.228
388	1.2129	296.31	-31.509
389	1.0881	297.7	-31.836
390	1.004	298.87	-32.146
391	0.82952	299.89	-32.385
392	0.71382	300.41	-32.582
393	0.39425	301.21	-32.841
394	0.16642	301.47	-33.01
395	-0.11506	302.17	-33.175
396	-0.44687	302.44	-33.358
397	-0.72867	302.91	-33.489
398	-1.0339	302.88	-33.579
399	-1.305	302.82	-33.574
400	-1.6689	302.87	-33.602
401	-1.9713	302.7	-33.575
402	-2.2624	302.47	-33.402
403	-2.6203	302.1	-33.303
404	-2.9713	301.86	-33.104
405	-3.1809	301.09	-33.001
406	-3.6509	300.86	-32.81
407	-3.9773	300.11	-32.611
408	-4.268	299.23	-32.332
409	-4.5219	298.45	-32.143
410	-4.8845	297.54	-31.936
411	-5.2498	296.88	-31.752
412	-5.6784	296.56	-31.664
413	-5.6944	295.32	-31.423
414	-5.9347	294.22	-31.338
415	-6.1112	291.98	-31.179
416	-6.2143	291	-30.985
417	-6.3806	289.99	-30.875
418	-6.4906	289.03	-30.761
419	-6.5048	288.06	-30.698
420	-6.4522	286.92	-30.596
421	-6.5611	286.17	-30.491
422	-6.437	285.16	-30.474
423	-6.1945	283.95	-30.457
424	-6.1573	283.34	-30.522
425	-5.9709	282.4	-30.482
426	-5.846	281.76	-30.522
427	-5.714	280.83	-30.501
428	-5.4886	280.2	-30.565
429	-5.2748	279.49	-30.631
430	-5.0883	278.95	-30.633
431	-4.9142	278.53	-30.663
432	-4.7502	278.33	-30.694
433	-4.4869	278.02	-30.671
434	-4.2456	277.96	-30.592
435	-3.9132	277.88	-30.563
436	-3.5754	278.04	-30.448
437	-3.2543	278.26	-30.336
438	-2.9474	278.44	-30.162
439	-2.5875	278.89	-29.949
440	-2.2209	279.26	-29.815
441	-1.8425	279.84	-29.591
442	-1.3962	280.44	-29.392
443	-1.0727	281.02	-29.208
444	-0.71517	281.83	-29.074
445	-0.42874	282.48	-28.878
446	-0.18697	283.29	-28.796
447	0.077755	284.27	-28.665
448	0.31545	285.36	-28.584
449	0.48505	286.43	-28.6
450	0.63184	287.31	-28.543
