# Supplementary material for: Nutations in Plant Shoots: Endogenous and Exogenous Factors in the Presence of Mechanical Deformations
Source: Front Plant Sci. 2021 Mar 23;12:608005. doi: 10.3389/fpls.2021.608005 (PMC8023405; doi:10.3389/fpls.2021.608005)
Supplement: Data Sheet 2 — Experimental Data. We provide 4 csv files (data_fig1A.csv, data_fig1B.csv, data_fig1C.csv, and data_video.csv) with the tip trajectories shown in this article (Figures 1, 7 and Video 1), as reconstructed from the experiments (see Supplementary Material, section S5). [file Data_Sheet_2.ZIP › data_fig1C.csv]

time_(min)	x_(mm)	y_(mm)	z_(mm)
0	-22.664	286.12	-31.421
1	-22.455	286.92	-30.867
2	-22.199	289.01	-30.97
3	-21.935	292.58	-31.317
4	-21.482	295.16	-31.029
5	-21.002	296.75	-30.837
6	-20.175	298.06	-30.679
7	-19.18	298.93	-30.443
8	-18.416	300.66	-30.322
9	-17.582	302.15	-30.812
10	-16.678	303.44	-30.708
11	-15.697	304.53	-30.909
12	-14.706	305.4	-30.819
13	-13.712	306.24	-30.797
14	-12.623	307.13	-30.734
15	-11.811	307.9	-31.042
16	-10.952	308.69	-31.068
17	-9.8788	309.02	-31.034
18	-8.8212	309.78	-31.086
19	-7.7723	310.92	-30.812
20	-6.5619	311.27	-30.76
21	-5.328	310.98	-31.147
22	-4.104	311.78	-31.217
23	-2.8234	312.17	-31.191
24	-1.4491	311.99	-30.89
25	-0.091505	311.93	-30.828
26	1.3963	311.38	-30.387
27	2.896	310.93	-29.986
28	4.3727	310.54	-29.677
29	5.8222	309.75	-29.407
30	7.2645	309.03	-29.141
31	8.6766	308.96	-28.617
32	10.058	308.06	-28.091
33	11.349	307.17	-27.735
34	12.538	305.98	-27.317
35	13.642	304.47	-26.88
36	14.643	302.92	-26.457
37	15.523	301.36	-26.104
38	16.403	299.53	-25.726
39	17.129	297.63	-25.415
40	17.591	296.21	-25.159
41	18.035	294.55	-24.917
42	18.348	292.84	-24.757
43	18.564	291.26	-24.588
44	18.682	289.65	-24.48
45	18.65	288.24	-24.396
46	18.495	286.73	-24.266
47	18.315	285.28	-24.187
48	17.983	283.93	-24.145
49	17.638	282.55	-24.077
50	17.041	280.93	-24.043
51	16.365	279.27	-23.986
52	15.565	277.71	-23.978
53	14.653	276.43	-24.008
54	13.561	275.25	-24.032
55	12.35	273.88	-24.044
56	10.878	272.65	-24.066
57	9.2627	271.55	-24.159
58	7.3569	270.49	-24.254
59	5.486	269.61	-24.454
60	3.4181	268.88	-24.65
61	1.2218	268.55	-24.868
62	-1.0035	268.12	-25.216
63	-3.2618	268.21	-25.566
64	-5.3874	268.07	-25.965
65	-7.4762	268.58	-26.372
66	-9.499	268.83	-26.792
67	-11.529	269.45	-27.315
68	-13.317	270.19	-27.734
69	-14.876	270.89	-28.183
70	-16.447	271.54	-28.712
71	-18.012	272.71	-29.289
72	-19.355	273.59	-29.839
73	-20.64	274.54	-30.352
74	-21.785	275.41	-30.893
75	-22.868	276.61	-31.341
76	-23.841	277.86	-31.86
77	-24.652	279	-32.34
78	-25.462	280.37	-32.82
79	-26.183	281.51	-33.302
80	-26.835	283.33	-33.724
81	-27.306	284.45	-34
82	-27.7	285.74	-34.213
83	-27.723	286.83	-34.344
84	-27.996	288.73	-34.614
85	-28.022	290.5	-34.624
86	-28.021	291.92	-34.651
87	-27.753	293.38	-34.814
88	-27.443	295.05	-34.62
89	-26.988	296.83	-34.498
90	-26.54	298.55	-34.455
91	-25.431	299.46	-34.402
92	-24.866	301.73	-34.239
93	-23.853	303.18	-34.09
94	-22.842	304.65	-33.851
95	-21.718	305.78	-33.665
96	-20.467	307.33	-33.413
97	-18.905	308.42	-32.952
98	-17.488	309.54	-32.693
99	-16.129	311.3	-32.522
100	-14.581	312.58	-32.322
101	-12.998	313.51	-32.059
102	-11.522	314.17	-31.803
103	-9.9231	314.96	-31.671
104	-8.3726	315.68	-31.417
105	-6.5008	315.68	-31.158
106	-4.8326	315.98	-30.932
107	-3.0971	315.99	-30.717
108	-1.3954	316.21	-30.502
109	0.1587	316.18	-30.265
110	1.7887	315.96	-29.959
111	3.4715	315.49	-29.658
112	5.2251	315.2	-29.354
113	6.945	313.9	-28.769
114	8.6335	311.62	-28.471
115	10.269	310.89	-27.832
116	11.9	309.87	-27.617
117	13.55	308.93	-27.299
118	14.894	307.93	-26.96
119	16.295	306.46	-26.694
120	17.541	305.03	-26.46
121	18.638	303.62	-26.221
122	19.631	302.05	-25.986
123	20.536	300.52	-25.802
124	21.535	298.36	-25.51
125	22.274	296.66	-25.495
126	22.847	295.24	-25.43
127	23.38	293.33	-25.36
128	23.745	292.11	-25.286
129	24.085	290.16	-25.272
130	24.243	288.72	-25.264
131	24.309	287.25	-25.233
132	24.24	285.63	-25.232
133	24.212	283.49	-25.234
134	23.908	281.95	-25.298
135	23.553	279.94	-25.194
136	23.055	278.26	-25.275
137	22.31	277.04	-25.281
138	21.389	275.19	-25.169
139	20.342	273.64	-25.174
140	19.111	272.19	-25.022
141	17.586	270.87	-24.877
142	15.944	269.54	-24.674
143	14.098	268.6	-24.619
144	12.061	267.7	-24.481
145	10.025	266.74	-24.346
146	7.6095	266.13	-24.237
147	5.1999	265.85	-24.196
148	3.0077	265.63	-24.235
149	0.75227	265.61	-24.247
150	-1.4926	265.94	-24.364
151	-3.6864	266.18	-24.609
152	-5.9346	266.45	-24.777
153	-8.0676	267.33	-25.126
154	-10.028	268.02	-25.56
155	-11.92	268.79	-25.947
156	-13.527	269.41	-26.398
157	-15.151	270.16	-26.837
158	-16.648	271.12	-27.295
159	-18.172	272.18	-27.779
160	-19.399	272.92	-28.278
161	-20.844	274.23	-28.858
162	-21.995	275.36	-29.356
163	-23.088	276.67	-29.849
164	-24.118	278.15	-30.413
165	-24.987	279.71	-30.848
166	-25.737	281.03	-31.353
167	-26.396	282.43	-31.859
168	-26.865	283.71	-32.333
169	-27.527	285.99	-32.748
170	-27.871	286.97	-33.117
171	-28.135	287.75	-33.419
172	-28.307	289.05	-33.625
173	-28.356	290.65	-33.758
174	-28.268	292.22	-33.781
175	-28.046	293.41	-33.549
176	-27.853	295.75	-33.431
177	-27.209	296.38	-33.288
178	-26.668	297.79	-33.405
179	-26.107	299.41	-33.249
180	-25.459	300.79	-32.955
181	-24.707	302.02	-32.615
182	-23.66	302.92	-32.211
183	-22.844	304.61	-31.965
184	-21.697	305.3	-31.522
185	-20.805	307.77	-31.185
186	-19.651	308.88	-30.901
187	-18.35	310.04	-30.455
188	-16.957	310.92	-30.068
189	-15.82	312.52	-29.767
190	-14.265	313.03	-29.346
191	-12.663	313.76	-28.964
192	-11.008	314.38	-28.43
193	-9.2423	314.67	-27.998
194	-7.4277	314.89	-27.54
195	-5.6132	314.77	-27.141
196	-3.6963	314.77	-26.608
197	-1.4699	314.46	-26.055
198	0.52005	314.44	-25.662
199	2.5745	312.69	-25.028
200	4.4445	310.55	-24.443
201	6.2409	310	-24.043
202	8.1289	309.01	-23.773
203	9.8343	308.54	-23.448
204	11.603	306.69	-23.215
205	13.098	305.76	-22.977
206	14.433	304.58	-22.761
207	15.992	302.68	-22.456
208	17.324	300.89	-22.371
209	18.587	299.66	-22.446
210	19.677	297.92	-22.398
211	20.707	296.14	-22.295
212	21.593	294.46	-22.377
213	22.331	292.84	-22.403
214	22.912	291.24	-22.545
215	23.413	289.54	-22.589
216	23.8	288.22	-22.76
217	24.175	286.58	-22.914
218	24.336	284.61	-22.991
219	24.379	282.94	-23.181
220	24.306	281.39	-23.346
221	24.215	279.51	-23.464
222	23.822	278.08	-23.625
223	23.431	276.33	-23.738
224	22.839	274.8	-23.936
225	22.166	273.56	-23.985
226	21.288	272.1	-24.102
227	20.229	270.81	-24.089
228	19.047	269.45	-23.999
229	17.578	268.49	-23.951
230	16.003	267.24	-23.749
231	14.205	266.24	-23.593
232	12.327	265.79	-23.479
233	10.321	265.38	-23.286
234	8.4395	264.74	-23.168
235	6.4146	264.81	-23.086
236	4.0385	264.05	-23.038
237	1.8202	264.18	-22.985
238	-0.36126	264.58	-23.011
239	-2.4818	265.36	-23.045
240	-4.4467	265.71	-23.104
241	-6.3321	266.49	-23.233
242	-8.142	267.28	-23.39
243	-9.8137	268.08	-23.575
244	-11.435	268.94	-23.809
245	-12.921	269.93	-24.065
246	-14.318	270.98	-24.355
247	-15.657	272.05	-24.633
248	-17.118	273.46	-25.066
249	-18.391	274.65	-25.431
250	-19.665	276.16	-25.861
251	-20.588	277.48	-26.22
252	-21.527	278.98	-26.715
253	-22.486	280.63	-27.065
254	-23.139	282.48	-27.45
255	-23.727	282.81	-27.981
256	-24.238	284.15	-28.326
257	-24.659	285.7	-28.496
258	-24.879	287.32	-28.747
259	-25.08	288.92	-28.834
260	-25.179	290.3	-29.121
261	-24.995	291.84	-28.912
262	-24.77	293.33	-29.074
263	-24.393	295.24	-28.904
264	-23.894	296.42	-28.571
265	-23.394	297.79	-28.467
266	-22.628	298.99	-28.642
267	-21.703	300.27	-28.371
268	-20.803	301.5	-27.989
269	-20.036	303.2	-27.772
270	-18.896	303.99	-27.414
271	-17.799	304.8	-27.1
272	-16.721	306.14	-26.812
273	-15.489	308.48	-26.528
274	-14.199	309.2	-26.181
275	-12.801	311.12	-26.064
276	-11.353	311.86	-25.767
277	-9.865	312.36	-25.518
278	-8.2019	312.56	-25.161
279	-6.3965	313	-24.92
280	-4.5197	312.93	-24.668
281	-2.6306	313.16	-24.374
282	-0.87948	312.96	-24.009
283	0.83195	313.03	-23.759
284	2.6479	312.13	-23.359
285	4.3816	311.46	-22.969
286	6.1005	310.87	-22.422
287	7.8256	308.89	-22.021
288	9.3759	308.44	-21.808
289	10.85	306.95	-21.476
290	12.985	304.32	-21.562
291	14.606	303.32	-21.368
292	16.297	301.64	-21.069
293	17.248	300.81	-20.62
294	18.199	299.32	-20.482
295	19.065	298.12	-20.311
296	19.616	297.15	-20.108
297	20.662	294.9	-19.916
298	21.313	292.96	-19.84
299	21.757	291.38	-19.874
300	22.159	289.67	-19.872
301	22.426	288.04	-19.91
302	22.624	286.47	-19.944
303	22.793	284.83	-20.047
304	22.743	283.16	-20.113
305	22.739	281.34	-20.334
306	22.727	279.91	-20.566
307	22.399	278.47	-20.722
308	22.019	276.52	-20.888
309	21.658	274.84	-20.909
310	21.028	272.91	-21.053
311	20.284	271.39	-21.292
312	19.276	269.83	-21.461
313	18.143	268.53	-21.494
314	16.754	267.4	-21.556
315	15.269	266.22	-21.619
316	13.641	265.53	-21.741
317	11.913	264.66	-21.6
318	10.006	263.98	-21.592
319	8.0607	263.62	-21.4
320	6.062	263.46	-21.339
321	4.1393	263.36	-21.217
322	2.2115	263.38	-21.206
323	0.48175	263.57	-21.177
324	-1.1841	264.1	-21.13
325	-2.9064	264.55	-21.114
326	-4.5279	264.9	-21.167
327	-6.0861	265.67	-21.224
328	-7.615	266.21	-21.347
329	-8.9989	266.87	-21.366
330	-10.525	267.75	-21.466
331	-11.851	268.6	-21.62
332	-13.166	269.52	-21.841
333	-14.422	270.7	-21.958
334	-15.407	271.62	-22.163
335	-16.319	272.99	-22.313
336	-17.079	273.77	-22.376
337	-18.071	275.27	-22.519
338	-18.959	276.69	-22.685
339	-19.681	278.52	-22.799
340	-20.337	280.79	-23.143
341	-20.529	281.71	-23.283
342	-20.876	283.43	-23.229
343	-20.968	284.53	-23.241
344	-21.116	286	-23.195
345	-21.206	287.56	-23.181
346	-21.049	289.22	-23.441
347	-20.802	290.73	-23.474
348	-20.413	292.06	-23.423
349	-19.895	293.4	-23.319
350	-19.299	294.85	-23.215
351	-18.479	296.05	-23.09
352	-17.678	297.23	-22.865
353	-16.998	298.5	-22.579
354	-16.016	299.47	-22.375
355	-15.052	300.24	-22.27
356	-14.131	301.48	-22.217
357	-13.034	302.34	-22.069
358	-12.005	303.56	-21.669
359	-10.941	304.97	-21.498
360	-9.4892	305.52	-21.336
361	-8.0721	305.59	-21.084
362	-6.6353	306.68	-20.844
363	-5.0879	307.19	-20.699
364	-3.5259	307.75	-20.423
365	-2.0466	307.94	-20.185
366	-0.39749	308.11	-20.042
367	1.2866	307.81	-19.796
368	2.9616	307.12	-19.482
369	4.6181	306.33	-19.369
370	6.1835	305.7	-19.097
371	7.6678	305.17	-19.285
372	9.3775	304.52	-18.786
373	10.839	304.36	-18.398
374	12.137	303.53	-18.055
375	13.473	302.07	-18.098
376	14.677	300.81	-18.217
377	15.666	299.83	-18.094
378	16.452	298.87	-17.761
379	17.15	297.84	-17.606
380	18.058	295.87	-17.381
381	18.62	294.7	-17.178
382	19.107	293.35	-17.014
383	19.533	291.81	-16.859
384	19.751	290.73	-16.762
385	19.973	289.32	-16.703
386	20.137	287.72	-16.579
387	20.258	286.03	-16.537
388	20.218	284.41	-16.498
389	20.187	282.85	-16.46
390	19.932	282.09	-16.127
391	19.765	280.01	-15.86
392	19.323	278.23	-15.863
393	18.768	276.83	-15.894
394	18.151	275.43	-15.997
395	17.41	274.01	-16.106
396	16.326	272.72	-16.223
397	15.249	271.07	-16.377
398	14.017	269.71	-16.539
399	12.737	268.7	-16.779
400	11.384	267.78	-16.949
401	10	267.14	-17.101
402	8.7182	266.2	-17.228
403	7.1986	265.89	-17.412
404	5.6772	265.5	-17.575
405	4.1503	265.12	-17.68
406	2.4868	265.04	-17.78
407	0.85902	265.58	-17.961
408	-0.701	265.53	-18.001
409	-2.3581	266.05	-18.05
410	-3.9939	266.72	-18.118
411	-5.508	267.52	-18.188
412	-6.8546	268.05	-18.255
413	-8.2218	269.12	-18.409
414	-9.6039	269.96	-18.631
415	-10.858	270.95	-18.73
416	-11.974	272.14	-18.79
417	-13.19	274.4	-19.075
418	-13.556	274.49	-19.34
419	-14.533	275.98	-19.497
420	-15.224	277.2	-19.583
421	-15.983	278.79	-19.832
422	-16.423	280.15	-19.853
423	-17.043	281.73	-20.06
424	-17.404	282.38	-20.192
425	-17.791	284.14	-20.384
426	-17.973	285.36	-20.481
427	-18.206	286.89	-20.779
428	-18.439	288.74	-21.161
429	-18.225	289.73	-21.261
430	-18.06	291.52	-21.46
431	-17.803	292.73	-21.306
432	-17.433	294.06	-21.372
433	-16.831	295.02	-21.201
434	-16.086	295.88	-21.302
435	-15.713	297.74	-21.506
436	-14.912	298.77	-21.37
437	-14.105	299.88	-21.286
438	-13.29	300.73	-21.065
439	-12.339	301.58	-20.885
440	-11.255	302.27	-20.683
441	-10.241	303.62	-20.433
442	-9.1254	304	-20.08
443	-7.691	304.71	-20.036
444	-6.3672	305.08	-19.857
445	-4.9939	305.72	-19.593
446	-3.5065	306.37	-19.43
447	-1.9847	306.43	-19.167
448	-0.54869	306.5	-18.929
449	1.1169	306.33	-18.636
450	2.5684	306.24	-18.467
451	3.9887	305.95	-18.314
452	5.3051	305.49	-18.047
453	6.6411	305.03	-17.941
454	7.9636	305.16	-17.859
455	9.5924	304.2	-17.543
456	11.045	303.98	-17.464
457	12.723	302.7	-17.206
458	14.059	301.45	-17.084
459	15.213	300.86	-17.092
460	16.352	299.67	-17.051
461	17.489	298.48	-16.826
462	18.488	296.93	-16.67
463	19.217	295.94	-16.714
464	19.948	294.46	-16.521
465	20.619	292.85	-16.35
466	21.057	291.73	-16.203
467	21.379	290.37	-16.061
468	21.554	289.05	-15.972
469	21.79	287.7	-15.785
470	21.752	286.52	-15.603
471	21.69	285.38	-15.401
472	21.557	283.91	-15.291
473	21.405	282.82	-14.985
474	21.087	281.49	-14.854
475	20.565	280.18	-14.632
476	19.973	278.76	-14.543
477	19.214	277.78	-14.405
478	18.46	276.42	-14.228
479	17.582	275.17	-14.064
480	16.493	274.39	-13.967
481	15.35	273.45	-13.821
482	13.993	272.6	-13.655
483	12.701	271.82	-13.485
484	11.31	271.36	-13.551
485	9.8758	270.51	-13.386
486	7.9674	269.92	-13.352
487	5.8494	269.78	-13.32
488	4.1157	269.51	-13.456
489	2.3443	269.81	-13.642
490	0.66794	269.78	-13.69
491	-1.0295	270.12	-13.882
492	-2.6674	270.4	-14.108
493	-4.2637	271.06	-14.363
494	-5.6896	271.45	-14.711
495	-7.1514	272	-14.966
496	-8.5077	272.61	-15.322
497	-9.7307	273.53	-15.666
498	-10.842	274.05	-15.989
499	-11.938	275.28	-16.428
500	-12.823	276.01	-16.925
