# Supplementary material for: Nutations in Plant Shoots: Endogenous and Exogenous Factors in the Presence of Mechanical Deformations
Source: Front Plant Sci. 2021 Mar 23;12:608005. doi: 10.3389/fpls.2021.608005 (PMC8023405; doi:10.3389/fpls.2021.608005)
Supplement: Data Sheet 2 — Experimental Data. We provide 4 csv files (data_fig1A.csv, data_fig1B.csv, data_fig1C.csv, and data_video.csv) with the tip trajectories shown in this article (Figures 1, 7 and Video 1), as reconstructed from the experiments (see Supplementary Material, section S5). [file Data_Sheet_2.ZIP › data_video1.csv]

time_(min)	x_(mm)	y_(mm)	z_(mm)
0	-0.36936	287.53	-64.8
1	-0.36999	287.62	-64.799
2	-0.38539	287.49	-64.77
3	-0.37748	287.55	-64.774
4	-0.36521	287.55	-64.792
5	-0.37785	287.54	-64.79
6	-0.37029	287.5	-64.771
7	-0.36523	287.55	-64.777
8	-0.36467	287.5	-64.757
9	-0.39041	287.57	-64.765
10	-0.3537	287.47	-64.755
11	-0.38916	287.6	-64.767
12	-0.37979	287.53	-64.734
13	-0.37813	287.48	-64.755
14	-0.39441	287.56	-64.75
15	-0.37212	287.49	-64.691
16	-0.35949	287.54	-64.733
17	-0.35781	287.51	-64.717
18	-0.3516	287.49	-64.706
19	-0.37359	287.54	-64.739
20	-0.36817	287.48	-64.726
21	-0.36489	287.48	-64.705
22	-0.35159	287.44	-64.683
23	-0.32407	287.51	-64.699
24	-0.33321	287.47	-64.679
25	-0.31469	287.39	-64.668
26	-0.28377	287.35	-64.631
27	-0.30652	287.43	-64.686
28	-0.26582	287.32	-64.622
29	-0.26734	287.32	-64.603
30	-0.27792	287.34	-64.573
31	-0.23974	287.33	-64.634
32	-0.23492	287.34	-64.604
33	-0.23941	287.36	-64.639
34	-0.21035	287.34	-64.584
35	-0.22391	287.39	-64.562
36	-0.23534	287.43	-64.562
37	-0.23141	287.48	-64.623
38	-0.21795	287.49	-64.587
39	-0.21233	287.45	-64.604
40	-0.17856	287.44	-64.578
41	-0.14104	287.22	-64.57
42	-0.15289	287.49	-64.578
43	-0.14283	287.3	-64.536
44	-0.16005	287.42	-64.535
45	-0.18347	287.38	-64.548
46	-0.16572	287.28	-64.547
47	-0.15828	287.35	-64.538
48	-0.16032	287.36	-64.524
49	-0.1642	287.46	-64.536
50	-0.134	287.34	-64.58
51	-0.15037	287.33	-64.53
52	-0.13816	287.3	-64.5
53	-0.181	287.42	-64.512
54	-0.21148	287.49	-64.532
55	-0.17531	287.38	-64.494
56	-0.17523	287.42	-64.498
57	-0.16194	287.47	-64.47
58	-0.17511	287.52	-64.491
59	-0.107	287.39	-64.462
60	-0.12772	287.5	-64.459
61	-0.10354	287.48	-64.425
62	-0.10691	287.54	-64.42
63	-0.089658	287.54	-64.422
64	-0.11635	287.65	-64.433
65	-0.10741	287.61	-64.442
66	-0.12846	287.6	-64.424
67	-0.089927	287.59	-64.43
68	-0.099426	287.58	-64.401
69	-0.13845	287.7	-64.417
70	-0.11279	287.62	-64.402
71	-0.12232	287.66	-64.396
72	-0.10461	287.62	-64.404
73	-0.13517	287.65	-64.397
74	-0.12585	287.7	-64.407
75	-0.11949	287.65	-64.434
76	-0.075789	287.53	-64.375
77	-0.090868	287.57	-64.384
78	-0.096502	287.5	-64.374
79	-0.11112	287.62	-64.409
80	-0.11155	287.68	-64.419
81	-0.10315	287.66	-64.405
82	-0.072429	287.57	-64.39
83	-0.097824	287.63	-64.401
84	-0.12195	287.6	-64.39
85	-0.067537	287.54	-64.376
86	-0.10926	287.65	-64.378
87	-0.093845	287.56	-64.347
88	-0.095291	287.42	-64.304
89	-0.11886	287.47	-64.267
90	-0.074246	287.51	-64.276
91	-0.09533	287.48	-64.242
92	-0.11979	287.57	-64.274
93	-0.1038	287.49	-64.244
94	-0.12033	287.5	-64.235
95	-0.10079	287.51	-64.235
96	-0.085722	287.52	-64.236
97	-0.10491	287.51	-64.243
98	-0.093182	287.51	-64.231
99	-0.13873	287.54	-64.268
100	-0.16187	287.43	-64.121
101	-0.13757	287.5	-64.167
102	-0.11399	287.34	-64.222
103	-0.17742	287.58	-64.198
104	-0.13413	287.47	-64.17
105	-0.20159	287.56	-64.195
106	-0.19774	287.66	-64.176
107	-0.20525	287.67	-64.174
108	-0.19349	287.58	-64.13
109	-0.18654	287.55	-64.133
110	-0.22533	287.66	-64.146
111	-0.24906	287.78	-64.183
112	-0.22001	287.76	-64.184
113	-0.23255	287.75	-64.159
114	-0.20863	287.69	-64.16
115	-0.20571	287.75	-64.143
116	-0.21687	287.76	-64.136
117	-0.20231	287.71	-64.101
118	-0.22895	287.73	-64.107
119	-0.2003	287.71	-64.089
120	-0.21517	287.76	-64.105
121	-0.22166	287.74	-64.101
122	-0.22525	287.73	-64.09
123	-0.22454	287.82	-64.068
124	-0.22559	287.75	-64.084
125	-0.21164	287.73	-64.065
126	-0.21894	287.73	-64.072
127	-0.22805	287.78	-64.044
128	-0.19349	287.71	-64.025
129	-0.20164	287.72	-64.02
130	-0.21281	287.8	-64.076
131	-0.2242	287.8	-64.063
132	-0.20351	287.72	-63.996
133	-0.21191	287.68	-64.025
134	-0.19603	287.7	-64.035
135	-0.20753	287.72	-64.025
136	-0.21599	287.73	-64.029
137	-0.22081	287.69	-64.016
138	-0.21133	287.73	-64.053
139	-0.20313	287.69	-64.019
140	-0.21228	287.76	-64.016
141	-0.20879	287.57	-64.006
142	-0.22085	287.6	-64.016
143	-0.17727	287.48	-63.991
144	-0.20852	287.62	-63.982
145	-0.21665	287.57	-63.941
146	-0.20638	287.52	-63.959
147	-0.22872	287.6	-63.952
148	-0.19179	287.5	-63.923
149	-0.19146	287.42	-63.872
150	-0.19765	287.51	-63.94
151	-0.19613	287.53	-63.949
152	-0.19711	287.49	-63.893
153	-0.16559	287.44	-63.859
154	-0.16986	287.52	-63.913
155	-0.1348	287.48	-63.879
156	-0.083015	287.43	-63.857
157	-0.132	287.45	-63.869
158	-0.097625	287.39	-63.81
159	-0.086653	287.41	-63.869
160	-0.10751	287.48	-63.877
161	-0.084	287.41	-63.837
162	-0.094775	287.43	-63.858
163	-0.078631	287.39	-63.844
164	-0.10085	287.47	-63.87
165	-0.054123	287.26	-63.816
166	-0.10944	287.37	-63.843
167	-0.1093	287.31	-63.816
168	-0.095152	287.28	-63.785
169	-0.11799	287.38	-63.807
170	-0.10693	287.31	-63.777
171	-0.09311	287.32	-63.783
172	-0.098625	287.33	-63.758
173	-0.092432	287.36	-63.788
174	-0.12716	287.46	-63.828
175	-0.072476	287.38	-63.764
176	-0.095065	287.43	-63.785
177	-0.11229	287.51	-63.788
178	-0.098809	287.48	-63.779
179	-0.079249	287.43	-63.73
180	-0.11183	287.52	-63.751
181	-0.103	287.41	-63.72
182	-0.10619	287.4	-63.728
183	-0.13811	287.44	-63.717
184	-0.12779	287.43	-63.741
185	-0.17078	287.43	-63.765
186	-0.16876	287.37	-63.724
187	-0.21509	287.44	-63.698
188	-0.23167	287.43	-63.726
189	-0.21613	287.37	-63.713
190	-0.20809	287.36	-63.688
191	-0.26211	287.45	-63.701
192	-0.2521	287.35	-63.679
193	-0.25065	287.35	-63.656
194	-0.25259	287.34	-63.661
195	-0.27409	287.4	-63.676
196	-0.26283	287.26	-63.632
197	-0.24524	287.24	-63.596
198	-0.27646	287.33	-63.666
199	-0.29528	287.28	-63.666
200	-0.27433	287.32	-63.629
201	-0.2917	287.19	-63.638
202	-0.2984	287.29	-63.629
203	-0.32459	287.34	-63.643
204	-0.33707	287.36	-63.619
205	-0.30147	287.25	-63.619
206	-0.34995	287.34	-63.648
207	-0.36711	287.24	-63.625
208	-0.36351	287.31	-63.634
209	-0.38359	287.31	-63.613
210	-0.37929	287.28	-63.582
211	-0.38816	287.21	-63.586
212	-0.42932	287.2	-63.609
213	-0.42523	287.13	-63.566
214	-0.45315	287.21	-63.544
215	-0.44978	287.26	-63.567
216	-0.45809	287.23	-63.575
217	-0.46469	287.28	-63.548
218	-0.44423	287.17	-63.51
219	-0.4284	287.28	-63.519
220	-0.4457	287.27	-63.536
221	-0.50057	287.38	-63.57
222	-0.48615	287.32	-63.519
223	-0.45094	287.18	-63.514
224	-0.48808	287.2	-63.538
225	-0.41762	287.19	-63.495
226	-0.46787	287.25	-63.537
227	-0.50689	287.18	-63.533
228	-0.48941	287.23	-63.512
229	-0.50275	287.19	-63.488
230	-0.47251	287.1	-63.449
231	-0.4957	287.22	-63.484
232	-0.50239	287.24	-63.475
233	-0.50241	287.21	-63.483
234	-0.48536	287.18	-63.478
235	-0.53837	287.14	-63.425
236	-0.56772	287.34	-63.491
237	-0.44362	287	-63.435
238	-0.5667	287.22	-63.501
239	-0.56481	287.23	-63.443
240	-0.56939	287.28	-63.402
241	-0.53678	287.19	-63.375
242	-0.5271	287.14	-63.402
243	-0.55281	287.15	-63.399
244	-0.59915	287.26	-63.435
245	-0.60135	287.29	-63.417
246	-0.58641	287.25	-63.431
247	-0.59625	287.21	-63.402
248	-0.60846	287.2	-63.391
249	-0.6225	287.31	-63.402
250	-0.60014	287.25	-63.351
251	-0.5698	287.17	-63.35
252	-0.56766	287.09	-63.351
253	-0.60774	287.28	-63.375
254	-0.59495	287.23	-63.356
255	-0.59674	287.16	-63.36
256	-0.54346	287.04	-63.274
257	-0.57279	287.15	-63.344
258	-0.56542	287.06	-63.324
259	-0.57498	287.1	-63.289
260	-0.53902	287.04	-63.291
261	-0.55316	287.08	-63.317
262	-0.55726	287.03	-63.294
263	-0.56551	286.97	-63.281
264	-0.58391	287.02	-63.279
265	-0.60404	286.95	-63.294
266	-0.61616	287.06	-63.293
267	-0.61668	287.06	-63.274
268	-0.60288	287.02	-63.241
269	-0.61766	286.95	-63.286
270	-0.62115	286.94	-63.248
271	-0.64834	287.01	-63.227
272	-0.65265	286.87	-63.224
273	-0.6649	286.96	-63.212
274	-0.67129	286.94	-63.185
275	-0.70118	286.98	-63.208
276	-0.71341	286.99	-63.227
277	-0.69474	286.92	-63.202
278	-0.72335	286.95	-63.196
279	-0.71196	286.98	-63.213
280	-0.73523	286.9	-63.149
281	-0.7215	286.95	-63.189
282	-0.77008	287.02	-63.215
283	-0.78353	287.01	-63.188
284	-0.78183	286.94	-63.197
285	-0.75169	286.77	-63.15
286	-0.80038	286.86	-63.186
287	-0.78988	286.9	-63.189
288	-0.79413	286.85	-63.167
289	-0.85581	286.75	-63.157
290	-0.84451	286.84	-63.131
291	-0.8915	286.89	-63.167
292	-0.87765	286.86	-63.15
293	-0.88706	286.77	-63.149
294	-0.88764	286.8	-63.105
295	-0.90965	286.79	-63.132
296	-0.88685	286.78	-63.14
297	-0.88108	286.7	-63.102
298	-0.87362	286.76	-63.131
299	-0.80617	286.7	-63.098
300	-0.77718	286.63	-63.062
301	-0.80714	286.63	-63.049
302	-0.77161	286.5	-63.028
303	-0.82055	286.62	-63.055
304	-0.85303	286.64	-63.045
305	-0.75978	286.44	-63.027
306	-0.88225	286.61	-63.045
307	-0.84389	286.51	-63.024
308	-0.86376	286.58	-63.038
309	-0.86477	286.51	-63.023
310	-0.88519	286.52	-63.039
311	-0.85104	286.42	-63.005
312	-0.89141	286.52	-63.018
313	-0.88373	286.44	-63.025
314	-0.90025	286.57	-62.994
315	-0.9212	286.54	-62.973
316	-0.90201	286.41	-62.939
317	-0.91803	286.43	-62.976
318	-0.89172	286.4	-62.971
319	-0.89731	286.39	-62.958
320	-0.89241	286.36	-62.953
321	-0.92099	286.39	-62.952
322	-0.9445	286.37	-62.945
323	-0.97537	286.49	-62.978
324	-0.95457	286.28	-62.918
325	-0.98103	286.27	-62.926
326	-0.97192	286.29	-62.889
327	-0.99921	286.38	-62.961
328	-1.0309	286.43	-62.957
329	-1.049	286.33	-62.914
330	-0.99688	286.23	-62.879
331	-1.0256	286.19	-62.928
332	-1.0886	286.34	-62.945
333	-1.1271	286.37	-62.911
334	-1.1164	286.36	-62.903
335	-1.102	286.29	-62.879
336	-1.1044	286.28	-62.86
337	-1.1256	286.37	-62.902
338	-1.1474	286.41	-62.917
339	-1.1617	286.38	-62.914
340	-1.1602	286.44	-62.836
341	-1.1735	286.43	-62.849
342	-1.1747	286.41	-62.852
343	-1.1555	286.32	-62.826
344	-1.1516	286.37	-62.833
345	-1.1834	286.4	-62.841
346	-1.1749	286.39	-62.81
347	-1.1802	286.43	-62.823
348	-1.1737	286.37	-62.82
349	-1.1966	286.38	-62.823
350	-1.2221	286.45	-62.817
351	-1.2185	286.47	-62.819
352	-1.196	286.39	-62.825
353	-1.1975	286.4	-62.781
354	-1.1453	286.21	-62.729
355	-1.1558	286.25	-62.769
356	-1.1736	286.35	-62.79
357	-1.157	286.36	-62.768
358	-1.1633	286.42	-62.765
359	-1.1728	286.34	-62.784
360	-1.1564	286.42	-62.727
361	-1.1079	286.13	-62.754
362	-1.0911	286.28	-62.723
363	-1.1117	286.4	-62.739
364	-1.1246	286.35	-62.745
365	-1.1035	286.4	-62.758
366	-1.0334	286.25	-62.671
367	-1.0549	286.37	-62.717
368	-1.0481	286.47	-62.721
369	-1.0328	286.41	-62.687
370	-1.0269	286.46	-62.727
371	-1.0595	286.52	-62.772
372	-1.0065	286.44	-62.706
373	-1.0293	286.4	-62.671
374	-1.0323	286.42	-62.656
375	-1.0432	286.5	-62.681
376	-0.99397	286.43	-62.657
377	-0.99091	286.31	-62.588
378	-1.0051	286.35	-62.661
379	-0.96664	286.17	-62.581
380	-0.94582	286.3	-62.491
381	-1.0142	286.41	-62.553
382	-1.0068	286.34	-62.5
383	-1.0372	286.46	-62.546
384	-1.0967	286.51	-62.532
385	-1.0731	286.44	-62.528
386	-1.1034	286.48	-62.538
387	-1.0534	286.38	-62.529
388	-1.1522	286.52	-62.531
389	-1.1142	286.39	-62.505
390	-1.1298	286.37	-62.472
391	-1.1402	286.35	-62.497
392	-1.1366	286.25	-62.468
393	-1.203	286.45	-62.523
394	-1.1966	286.42	-62.458
395	-1.2286	286.46	-62.458
396	-1.1923	286.26	-62.459
397	-1.1773	286.35	-62.475
398	-1.2184	286.41	-62.454
399	-1.2689	286.46	-62.527
400	-1.2992	286.53	-62.467
401	-1.2494	286.44	-62.482
402	-1.2453	286.3	-62.464
403	-1.2626	286.46	-62.448
404	-1.2351	286.36	-62.431
405	-1.2204	286.34	-62.438
406	-1.2083	286.35	-62.415
407	-1.2039	286.31	-62.394
408	-1.2201	286.31	-62.431
409	-1.1736	286.34	-62.409
410	-1.1573	286.32	-62.363
411	-1.1573	286.32	-62.368
412	-1.1585	286.38	-62.377
413	-1.1368	286.28	-62.345
414	-1.157	286.29	-62.347
415	-1.1535	286.2	-62.309
416	-1.1435	286.19	-62.281
417	-1.1364	286.16	-62.305
418	-1.1512	286.07	-62.291
419	-1.1864	286.17	-62.303
420	-1.1856	286.16	-62.287
421	-1.1872	286.19	-62.292
422	-1.1932	286.18	-62.258
423	-1.2472	286.2	-62.29
424	-1.2317	286.1	-62.276
425	-1.2069	286.1	-62.253
426	-1.2544	286.11	-62.248
427	-1.2935	286.08	-62.241
428	-1.2579	285.99	-62.209
429	-1.28	286.1	-62.245
430	-1.2665	286.01	-62.227
431	-1.2672	286.03	-62.25
432	-1.2714	285.91	-62.222
433	-1.2952	286	-62.221
434	-1.2556	285.85	-62.174
435	-1.3387	285.95	-62.235
436	-1.3362	285.88	-62.254
437	-1.3184	285.85	-62.23
438	-1.3305	285.8	-62.201
439	-1.3576	285.86	-62.223
440	-1.3183	285.77	-62.215
441	-1.3807	285.81	-62.184
442	-1.4159	285.83	-62.179
443	-1.4226	285.78	-62.182
444	-1.4326	285.7	-62.171
445	-1.4327	285.62	-62.166
446	-1.4893	285.77	-62.175
447	-1.529	285.75	-62.171
448	-1.5378	285.68	-62.168
449	-1.617	285.72	-62.15
450	-1.5948	285.69	-62.15
451	-1.6875	285.82	-62.174
452	-1.6466	285.57	-62.099
453	-1.6926	285.59	-62.078
454	-1.7085	285.7	-62.139
455	-1.7568	285.71	-62.145
456	-1.7797	285.72	-62.138
457	-1.8286	285.73	-62.147
458	-1.7871	285.65	-62.122
459	-1.8201	285.79	-62.142
460	-1.812	285.81	-62.125
461	-1.827	285.74	-62.131
462	-1.8386	285.73	-62.095
463	-1.8288	285.72	-62.089
464	-1.853	285.79	-62.105
465	-1.8628	285.8	-62.069
466	-1.8621	285.81	-62.103
467	-1.8576	285.72	-62.065
468	-1.9402	285.9	-62.126
469	-1.9074	285.66	-62.08
470	-1.9296	285.76	-62.103
471	-1.9444	285.78	-62.094
472	-1.9327	285.75	-62.091
473	-1.9425	285.8	-62.081
474	-1.9334	285.73	-62.07
475	-1.9103	285.73	-62.025
476	-1.8929	285.67	-62.023
477	-1.9288	285.72	-62.061
478	-1.8662	285.76	-62.051
479	-1.8381	285.71	-62.017
480	-1.7912	285.66	-61.974
481	-1.8198	285.66	-62.003
482	-1.805	285.64	-62.011
483	-1.7769	285.64	-62.01
484	-1.7992	285.79	-61.994
485	-1.786	285.86	-62.002
486	-1.7889	285.73	-61.932
487	-1.7467	285.77	-61.957
488	-1.7749	285.9	-61.996
489	-1.7593	285.81	-61.907
490	-1.747	285.75	-61.891
491	-1.743	285.75	-61.883
492	-1.7205	285.71	-61.892
493	-1.7307	285.87	-61.893
494	-1.7073	285.69	-61.863
495	-1.6545	285.84	-61.868
496	-1.6775	285.86	-61.848
497	-1.6283	285.82	-61.87
498	-1.6109	285.82	-61.842
499	-1.5992	285.83	-61.85
500	-1.5748	285.83	-61.781
501	-1.5676	285.68	-61.753
502	-1.5851	285.8	-61.817
503	-1.6315	285.96	-61.832
504	-1.6058	285.85	-61.828
505	-1.6297	285.96	-61.808
506	-1.5881	285.79	-61.819
507	-1.6446	285.94	-61.821
508	-1.6392	285.96	-61.789
509	-1.6569	286.02	-61.79
510	-1.6574	285.92	-61.816
511	-1.676	286.03	-61.804
512	-1.6855	286.06	-61.811
513	-1.6729	286	-61.764
514	-1.723	286.23	-61.771
515	-1.7217	286.08	-61.743
516	-1.7046	286.22	-61.77
517	-1.6995	286.22	-61.74
518	-1.671	286.22	-61.709
519	-1.6867	286.16	-61.698
520	-1.684	286.34	-61.732
521	-1.7261	286.32	-61.698
522	-1.6541	286.38	-61.704
523	-1.6467	286.35	-61.685
524	-1.6239	286.36	-61.681
525	-1.6426	286.41	-61.652
526	-1.6538	286.44	-61.646
527	-1.6783	286.51	-61.644
528	-1.6539	286.47	-61.632
529	-1.647	286.45	-61.63
530	-1.6622	286.51	-61.635
531	-1.656	286.43	-61.63
532	-1.6545	286.45	-61.63
533	-1.6198	286.39	-61.594
534	-1.6578	286.42	-61.585
535	-1.6396	286.41	-61.565
536	-1.6708	286.48	-61.617
537	-1.6547	286.37	-61.583
538	-1.68	286.41	-61.586
539	-1.7053	286.43	-61.571
540	-1.6847	286.4	-61.561
541	-1.6945	286.37	-61.57
542	-1.7303	286.36	-61.539
543	-1.7073	286.31	-61.54
544	-1.7663	286.43	-61.601
545	-1.7735	286.41	-61.598
546	-1.7609	286.32	-61.577
547	-1.7893	286.35	-61.571
548	-1.797	286.24	-61.538
549	-1.8128	286.17	-61.517
550	-1.8152	286.17	-61.513
551	-1.8789	286.29	-61.528
552	-1.8991	286.21	-61.541
553	-1.9172	286.26	-61.558
554	-1.937	286.27	-61.538
555	-1.9293	286.22	-61.52
556	-1.9441	286.15	-61.525
557	-1.9953	286.16	-61.561
558	-1.9587	286.09	-61.506
559	-2.003	286.04	-61.485
560	-1.9696	286.06	-61.51
561	-2.0149	286.04	-61.52
562	-2.0186	286.09	-61.514
563	-2.0194	285.95	-61.455
564	-2.0431	286.12	-61.535
565	-2.0886	286.05	-61.509
566	-2.0871	286.01	-61.493
567	-2.1234	286.05	-61.509
568	-2.1252	286.03	-61.479
569	-2.1022	285.86	-61.46
570	-2.0856	285.98	-61.466
571	-2.1333	286	-61.5
572	-2.1497	286.02	-61.514
573	-2.0909	285.78	-61.446
574	-2.1104	285.8	-61.432
575	-2.1578	285.9	-61.462
576	-2.1533	285.92	-61.46
577	-2.1871	285.92	-61.442
578	-2.132	285.87	-61.456
579	-2.164	285.89	-61.427
580	-2.1435	285.85	-61.425
581	-2.1827	285.94	-61.459
582	-2.1613	285.84	-61.366
583	-2.1595	286	-61.414
584	-2.1016	285.79	-61.348
585	-2.1447	285.96	-61.43
586	-2.1115	285.91	-61.37
587	-2.1197	285.9	-61.393
588	-2.0916	285.84	-61.387
589	-2.0979	285.92	-61.368
590	-2.0436	285.72	-61.326
591	-2.0718	285.91	-61.358
592	-2.0214	285.82	-61.308
593	-2.0233	285.86	-61.369
594	-1.9961	285.85	-61.347
595	-1.9496	285.8	-61.316
596	-1.9363	285.78	-61.314
597	-1.9396	285.84	-61.313
598	-1.8871	285.81	-61.32
599	-1.8786	285.75	-61.282
600	-1.852	285.79	-61.287
601	-1.8449	285.79	-61.234
602	-1.8091	285.74	-61.249
603	-1.8037	285.75	-61.232
604	-1.7972	285.74	-61.234
605	-1.8074	285.79	-61.243
606	-1.8105	285.79	-61.235
607	-1.8004	285.78	-61.21
608	-1.7866	285.73	-61.217
609	-1.7872	285.8	-61.196
610	-1.777	285.75	-61.186
611	-1.7718	285.8	-61.203
612	-1.7515	285.75	-61.183
613	-1.7787	285.81	-61.187
614	-1.8317	285.94	-61.232
615	-1.7489	285.77	-61.137
616	-1.7828	285.88	-61.163
617	-1.787	285.89	-61.133
618	-1.7573	285.71	-61.11
619	-1.7673	285.76	-61.115
620	-1.88	286	-61.145
621	-1.8235	285.83	-61.123
622	-1.8055	285.9	-61.086
623	-1.8406	285.93	-61.123
624	-1.818	285.94	-61.103
625	-1.8527	285.96	-61.085
626	-1.8624	285.95	-61.096
627	-1.8582	285.88	-61.087
628	-1.9094	286.06	-61.052
629	-1.9438	285.96	-61.079
630	-1.9269	286.01	-61.063
631	-1.9487	286.02	-61.038
632	-1.9906	286.03	-61.028
633	-1.9923	286.08	-61.021
634	-2.0352	286.14	-61.024
635	-2.0526	286.12	-61.052
636	-2.0479	286.15	-61.015
637	-2.0811	286.23	-61.063
638	-2.0736	286.24	-61.06
639	-2.0613	286.05	-61.005
640	-2.1187	286.18	-61.041
641	-2.182	286.27	-61.028
642	-2.1849	286.16	-61.051
643	-2.203	286.24	-61.035
644	-2.2089	286.18	-61.013
645	-2.2151	286.22	-60.994
646	-2.2387	286.16	-61.009
647	-2.2453	286.28	-61.017
648	-2.2863	286.38	-61.041
649	-2.2787	286.3	-60.948
650	-2.2891	286.22	-60.974
651	-2.3152	286.23	-60.964
652	-2.3181	286.23	-60.987
653	-2.3368	286.26	-60.979
654	-2.333	286.29	-60.966
655	-2.3311	286.17	-60.923
656	-2.3855	286.29	-60.956
657	-2.3899	286.15	-60.93
658	-2.3591	286.18	-60.948
659	-2.4132	286.19	-60.954
660	-2.427	286.18	-60.93
661	-2.4504	286.25	-60.941
662	-2.4653	286.14	-60.952
663	-2.4808	286.12	-60.931
664	-2.4893	286.16	-60.948
665	-2.4892	286.08	-60.912
666	-2.4935	286.15	-60.927
667	-2.4936	286.13	-60.922
668	-2.483	286.14	-60.9
669	-2.5092	286.11	-60.916
670	-2.4929	286.04	-60.907
671	-2.5027	286.06	-60.894
672	-2.5125	286.1	-60.907
673	-2.5119	286.21	-60.934
674	-2.5185	286.09	-60.908
675	-2.5311	286.16	-60.934
676	-2.5004	286.15	-60.917
677	-2.5207	286.17	-60.926
678	-2.5135	286.18	-60.877
679	-2.5189	286.11	-60.838
680	-2.5007	286.26	-60.872
681	-2.5157	286.19	-60.818
682	-2.5139	286.22	-60.839
683	-2.4961	286.22	-60.811
684	-2.5207	286.26	-60.816
685	-2.4653	286.24	-60.795
686	-2.4519	286.19	-60.757
687	-2.4505	286.19	-60.773
688	-2.4354	286.2	-60.79
689	-2.4461	286.18	-60.789
690	-2.4503	286.29	-60.777
691	-2.4369	286.28	-60.757
692	-2.3889	286.1	-60.743
693	-2.436	286.22	-60.771
694	-2.3677	286.09	-60.706
695	-2.4169	286.14	-60.738
696	-2.3766	286.01	-60.663
697	-2.4013	286.1	-60.686
698	-2.3531	285.92	-60.647
699	-2.3688	286	-60.655
700	-2.3352	286	-60.661
701	-2.3667	286.05	-60.642
702	-2.3708	286	-60.643
703	-2.3454	285.99	-60.636
704	-2.3247	286	-60.661
705	-2.3167	286.02	-60.664
706	-2.3047	285.97	-60.637
707	-2.3223	285.99	-60.656
708	-2.2893	285.96	-60.625
709	-2.2988	285.99	-60.614
710	-2.2674	285.98	-60.617
711	-2.2639	285.91	-60.589
712	-2.2806	285.91	-60.588
713	-2.294	285.92	-60.593
714	-2.3221	286.01	-60.616
715	-2.3343	286.03	-60.566
716	-2.3183	285.91	-60.552
717	-2.37	286.07	-60.587
718	-2.335	285.9	-60.546
719	-2.3247	285.96	-60.498
720	-2.3368	285.89	-60.506
721	-2.227	285.9	-60.512
722	-2.2655	285.93	-60.477
723	-2.2627	285.9	-60.445
724	-2.2705	285.98	-60.477
725	-2.3221	286.08	-60.496
726	-2.3225	286.07	-60.456
727	-2.3793	286.08	-60.477
728	-2.3097	286.24	-60.473
729	-2.1511	286.02	-60.399
730	-2.1564	285.92	-60.357
731	-2.182	286	-60.39
732	-2.205	286.08	-60.417
733	-2.2068	286.05	-60.374
734	-2.2005	286.03	-60.379
735	-2.2372	286.1	-60.379
736	-2.235	286.08	-60.368
737	-2.2479	286.13	-60.318
738	-2.2601	286.18	-60.324
739	-2.2611	286.24	-60.339
740	-2.2916	286.23	-60.333
741	-2.3266	286.27	-60.31
742	-2.3083	286.19	-60.298
743	-2.3168	286.39	-60.374
744	-2.3304	286.36	-60.297
745	-2.3317	286.35	-60.268
746	-2.3763	286.57	-60.31
747	-2.3382	286.56	-60.286
748	-2.3875	286.66	-60.285
749	-2.3772	286.61	-60.259
750	-2.4013	286.73	-60.234
751	-2.4078	286.68	-60.218
752	-2.4051	286.73	-60.219
753	-2.3927	286.71	-60.199
754	-2.4271	286.85	-60.222
755	-2.371	286.74	-60.168
756	-2.4286	286.91	-60.222
757	-2.3897	286.97	-60.181
758	-2.3937	286.91	-60.17
759	-2.4077	286.95	-60.177
760	-2.3461	286.87	-60.141
761	-2.3682	286.96	-60.159
762	-2.3346	286.86	-60.121
763	-2.3264	286.81	-60.109
764	-2.3425	286.87	-60.129
765	-2.3635	286.95	-60.137
766	-2.3242	286.76	-60.104
767	-2.3364	286.85	-60.114
768	-2.3204	286.8	-60.064
769	-2.3835	286.94	-60.122
770	-2.3902	286.85	-60.083
771	-2.3881	286.84	-60.115
772	-2.399	286.81	-60.067
773	-2.4089	286.84	-60.089
774	-2.3814	286.8	-60.061
775	-2.3895	286.79	-60.059
776	-2.3969	286.77	-60.05
777	-2.4108	286.82	-60.087
778	-2.3474	286.55	-60.004
779	-2.347	286.56	-60.039
780	-2.3921	286.66	-60.022
781	-2.4317	286.79	-60.083
782	-2.3773	286.55	-60.017
783	-2.3387	286.63	-59.94
784	-2.3141	286.55	-59.965
785	-2.3168	286.52	-59.947
786	-2.3097	286.6	-59.96
787	-2.3245	286.62	-59.97
788	-2.3305	286.61	-59.993
789	-2.2975	286.5	-59.911
790	-2.2851	286.48	-59.971
791	-2.2251	286.75	-59.927
792	-2.0152	286.29	-59.814
793	-1.9077	286.28	-59.842
794	-1.854	286.24	-59.844
795	-1.8089	286.33	-59.844
796	-1.7694	286.31	-59.828
797	-1.7307	286.24	-59.808
798	-1.7068	286.24	-59.752
799	-1.7118	286.35	-59.784
800	-1.6714	286.35	-59.774
801	-1.666	286.39	-59.784
802	-1.5957	286.36	-59.768
803	-1.6046	286.44	-59.76
804	-1.5148	286.48	-59.73
805	-1.4563	286.41	-59.663
806	-1.4664	286.52	-59.653
807	-1.4657	286.54	-59.632
808	-1.4671	286.56	-59.603
809	-1.4541	286.53	-59.604
810	-1.4846	286.64	-59.625
811	-1.4989	286.66	-59.59
812	-1.4109	286.48	-59.568
813	-1.4038	286.57	-59.571
814	-1.3966	286.51	-59.526
815	-1.4748	286.71	-59.585
816	-1.4869	286.71	-59.532
817	-1.0579	285.75	-59.194
818	-1.4786	286.59	-59.498
819	-1.5268	286.65	-59.524
820	-1.512	286.65	-59.528
821	-1.5415	286.72	-59.504
822	-1.5569	286.76	-59.481
823	-1.517	286.64	-59.452
824	-1.6033	286.79	-59.488
825	-1.5848	286.74	-59.481
826	-1.5771	286.79	-59.507
827	-1.5249	286.76	-59.462
828	-1.5685	286.87	-59.474
829	-1.5321	286.83	-59.43
830	-1.5877	286.9	-59.44
831	-1.5376	286.84	-59.383
832	-1.5507	286.87	-59.407
833	-1.5376	286.82	-59.413
834	-1.5149	286.78	-59.384
835	-1.5472	286.88	-59.417
836	-1.5559	286.9	-59.392
837	-1.5474	286.79	-59.368
838	-1.5728	286.82	-59.355
839	-1.6045	286.84	-59.345
840	-1.6684	286.89	-59.353
841	-1.6958	286.81	-59.362
842	-1.7337	286.9	-59.379
843	-1.7812	286.88	-59.352
844	-1.8095	286.97	-59.378
845	-1.8259	286.81	-59.36
846	-1.8377	286.79	-59.378
847	-1.8217	286.7	-59.301
848	-1.8776	286.76	-59.334
849	-1.9134	286.81	-59.308
850	-1.9208	286.79	-59.332
851	-1.9047	286.79	-59.297
852	-1.9105	286.74	-59.294
853	-1.934	286.69	-59.284
854	-1.9438	286.71	-59.281
855	-1.9193	286.58	-59.244
856	-1.9531	286.6	-59.257
857	-1.9781	286.52	-59.246
858	-1.9941	286.59	-59.26
859	-1.9879	286.55	-59.293
860	-2.0244	286.62	-59.262
861	-2.0534	286.58	-59.25
862	-2.0322	286.54	-59.247
863	-2.0095	286.49	-59.211
864	-2.0548	286.7	-59.273
865	-1.9814	286.55	-59.213
866	-1.9214	286.58	-59.213
867	-1.9333	286.55	-59.236
868	-1.9372	286.64	-59.247
869	-1.9053	286.56	-59.171
870	-1.8667	286.49	-59.158
871	-1.8942	286.6	-59.146
872	-1.882	286.56	-59.12
873	-1.8671	286.6	-59.12
874	-1.8496	286.55	-59.159
875	-1.8414	286.71	-59.152
876	-1.8403	286.65	-59.112
877	-1.8231	286.64	-59.131
878	-1.8078	286.6	-59.095
879	-1.8042	286.77	-59.095
880	-1.6996	286.61	-59.025
881	-1.7208	286.71	-59.044
882	-1.666	286.64	-59.01
883	-1.682	286.67	-58.976
884	-1.6357	286.59	-58.981
885	-1.6766	286.72	-58.991
886	-1.6081	286.68	-58.957
887	-1.6375	286.82	-58.965
888	-1.5441	286.7	-58.904
889	-1.573	286.89	-58.942
890	-1.5592	286.85	-58.91
891	-1.5391	287.01	-58.934
892	-1.5618	287.01	-58.908
893	-1.5331	286.98	-58.856
894	-1.5446	287.03	-58.879
895	-1.5635	287.09	-58.863
896	-1.5401	287.11	-58.858
897	-1.5192	287.06	-58.837
898	-1.5019	287.18	-58.86
899	-1.4862	287.13	-58.8
900	-1.5633	287.3	-58.837
901	-1.4855	287.2	-58.803
902	-1.4719	287.17	-58.795
903	-1.4743	287.25	-58.782
904	-1.4564	287.24	-58.778
905	-1.4802	287.3	-58.794
906	-1.4633	287.25	-58.777
907	-1.4956	287.29	-58.749
908	-1.4768	287.25	-58.757
909	-1.4839	287.08	-58.688
910	-1.4781	287.12	-58.719
911	-1.5473	287.12	-58.742
912	-1.5765	287.22	-58.729
913	-1.5727	287.04	-58.685
914	-1.5978	287.01	-58.676
915	-1.6549	287.14	-58.695
916	-1.7165	287.16	-58.671
917	-1.7425	287.09	-58.656
918	-1.7844	287.18	-58.676
919	-1.784	287.05	-58.654
920	-1.8181	286.99	-58.671
921	-1.8486	287.03	-58.666
922	-1.8606	286.99	-58.613
923	-1.8789	287.05	-58.622
924	-1.9583	287.14	-58.694
925	-1.9313	287	-58.636
926	-1.9444	286.85	-58.63
927	-1.9482	287.05	-58.643
928	-1.9955	287.03	-58.665
929	-1.9961	286.89	-58.619
930	-1.9765	286.89	-58.596
931	-2.0264	286.9	-58.613
932	-2.0521	286.9	-58.612
933	-2.054	286.89	-58.612
934	-2.0584	286.69	-58.603
935	-2.0988	286.8	-58.571
936	-2.136	286.68	-58.538
937	-2.1788	286.75	-58.562
938	-2.1749	286.72	-58.552
939	-2.1832	286.64	-58.516
940	-2.1817	286.61	-58.509
941	-2.255	286.79	-58.549
942	-2.2714	286.65	-58.54
943	-2.3117	286.77	-58.528
944	-2.3187	286.75	-58.538
945	-2.3266	286.79	-58.536
946	-2.305	286.72	-58.527
947	-2.3677	286.86	-58.52
948	-2.3266	286.9	-58.496
949	-2.3366	286.93	-58.502
950	-2.2735	286.92	-58.501
951	-2.2443	286.92	-58.478
952	-2.1937	286.9	-58.416
953	-2.1924	287.09	-58.411
954	-2.1863	287.23	-58.435
955	-2.17	287.19	-58.426
956	-2.184	287.35	-58.382
957	-2.1309	287.28	-58.354
958	-2.0796	287.35	-58.327
959	-2.0641	287.41	-58.356
960	-2.0685	287.52	-58.354
961	-1.9976	287.4	-58.322
962	-1.964	287.49	-58.268
963	-1.9923	287.59	-58.316
964	-1.9664	287.64	-58.246
965	-1.9559	287.72	-58.282
966	-1.9181	287.74	-58.279
967	-1.874	287.67	-58.206
968	-1.7995	287.71	-58.217
969	-1.8069	287.76	-58.276
970	-1.703	287.71	-58.208
971	-1.644	287.76	-58.162
972	-1.6365	287.85	-58.168
973	-1.5745	287.85	-58.13
974	-1.5496	287.79	-58.142
975	-1.466	287.83	-58.101
976	-1.4318	287.7	-58.086
977	-1.4182	287.72	-58.068
978	-1.4001	287.54	-58.022
979	-1.4646	287.89	-58.044
980	-1.3975	287.79	-58.049
981	-1.3956	287.7	-58.031
982	-1.4046	287.66	-58.031
983	-1.3981	287.64	-57.994
984	-1.4598	287.64	-57.992
985	-1.4146	287.59	-57.995
986	-1.4646	287.66	-58.007
987	-1.4486	287.64	-57.973
988	-1.412	287.42	-57.942
989	-1.4488	287.46	-57.963
990	-1.3882	287.41	-57.955
991	-1.3963	287.37	-57.903
992	-1.4107	287.28	-57.937
993	-1.3995	287.18	-57.883
994	-1.4788	287.24	-57.862
995	-1.4621	287.09	-57.862
996	-1.5414	287.22	-57.928
997	-1.5347	287.11	-57.888
998	-1.5951	286.99	-57.874
999	-1.6627	286.99	-57.868
1000	-1.656	286.88	-57.836
1001	-1.7696	286.93	-57.86
1002	-1.7911	286.87	-57.818
1003	-1.8702	286.86	-57.847
1004	-1.9335	286.87	-57.868
1005	-1.9754	286.71	-57.799
1006	-2.0686	286.81	-57.824
1007	-2.1411	286.76	-57.864
1008	-2.1721	286.76	-57.866
1009	-2.1926	286.6	-57.794
1010	-2.2913	286.74	-57.866
1011	-2.3264	286.68	-57.855
1012	-2.3942	286.68	-57.825
1013	-2.4504	286.6	-57.849
1014	-2.456	286.69	-57.826
1015	-2.5279	286.74	-57.859
1016	-2.5698	286.78	-57.855
1017	-2.5787	286.53	-57.787
1018	-2.6719	286.68	-57.816
1019	-2.7368	286.74	-57.815
1020	-2.711	286.73	-57.813
1021	-2.7646	286.73	-57.799
1022	-2.7813	286.8	-57.806
1023	-2.8017	286.79	-57.782
1024	-2.7665	286.76	-57.736
1025	-2.8247	286.99	-57.797
1026	-2.8013	286.91	-57.752
1027	-2.8018	286.96	-57.737
1028	-2.7968	287.07	-57.737
1029	-2.7961	287.09	-57.724
1030	-2.787	287.09	-57.704
1031	-2.7549	287.16	-57.682
1032	-2.7477	287.14	-57.677
1033	-2.773	287.31	-57.704
1034	-2.7143	287.18	-57.66
1035	-2.7149	287.34	-57.651
1036	-2.7254	287.45	-57.658
1037	-2.7179	287.46	-57.624
1038	-2.7207	287.54	-57.673
1039	-2.6445	287.59	-57.573
1040	-2.6153	287.55	-57.583
1041	-2.6009	287.67	-57.595
1042	-2.5289	287.67	-57.566
1043	-2.47	287.7	-57.546
1044	-2.4131	287.72	-57.52
1045	-2.3264	287.79	-57.486
1046	-2.259	287.77	-57.449
1047	-2.2031	287.86	-57.428
1048	-2.1324	287.85	-57.438
1049	-2.069	287.97	-57.409
1050	-2.0257	287.93	-57.385
1051	-1.9707	287.92	-57.333
1052	-1.9483	288.07	-57.381
1053	-1.8563	287.94	-57.316
1054	-1.8165	288.03	-57.292
1055	-1.7903	287.98	-57.306
1056	-1.794	288.17	-57.322
1057	-1.7881	288.12	-57.289
1058	-1.7281	288.15	-57.285
1059	-1.6829	288.05	-57.25
1060	-1.7077	288.13	-57.242
1061	-1.7336	288.11	-57.248
1062	-1.7158	288.13	-57.239
1063	-1.668	287.9	-57.178
1064	-1.716	287.95	-57.183
1065	-1.718	287.94	-57.19
1066	-1.7412	287.94	-57.157
1067	-1.7308	287.89	-57.184
1068	-1.7771	287.98	-57.19
1069	-1.8203	288.03	-57.195
1070	-1.8177	287.9	-57.167
1071	-1.8168	287.88	-57.14
1072	-1.8328	287.84	-57.147
1073	-1.8295	287.77	-57.139
1074	-1.8598	287.64	-57.118
1075	-1.8519	287.57	-57.077
1076	-1.8814	287.65	-57.103
1077	-1.8974	287.6	-57.07
1078	-1.9266	287.61	-57.048
1079	-1.8589	287.3	-57.02
1080	-1.9246	287.45	-57.028
1081	-1.8614	287.12	-56.956
1082	-1.8797	287.15	-57.006
1083	-1.9256	287.15	-56.983
1084	-1.9421	287.13	-56.988
1085	-1.9714	287.1	-56.975
1086	-1.9898	287.03	-56.986
1087	-2.0136	286.88	-56.935
1088	-2.0749	286.94	-56.942
1089	-2.0976	286.76	-56.943
1090	-2.1108	286.64	-56.912
1091	-2.1702	286.59	-56.922
1092	-2.2099	286.61	-56.939
1093	-2.2713	286.59	-56.923
1094	-2.3145	286.54	-56.955
1095	-2.3611	286.49	-56.922
1096	-2.4216	286.48	-56.955
1097	-2.4739	286.48	-56.93
1098	-2.5234	286.51	-56.938
1099	-2.5335	286.45	-56.894
1100	-2.6087	286.51	-56.949
1101	-2.6507	286.42	-56.932
1102	-2.6408	286.38	-56.921
1103	-2.6671	286.4	-56.898
1104	-2.7057	286.43	-56.889
1105	-2.7247	286.41	-56.907
1106	-2.7836	286.46	-56.919
1107	-2.8295	286.55	-56.904
1108	-2.8538	286.46	-56.883
1109	-2.8577	286.44	-56.862
1110	-2.839	286.46	-56.872
1111	-2.927	286.46	-56.877
1112	-2.8908	286.51	-56.836
1113	-2.9341	286.52	-56.89
1114	-2.8901	286.45	-56.823
1115	-2.8934	286.64	-56.837
1116	-2.8934	286.69	-56.831
1117	-2.8634	286.76	-56.793
1118	-2.8283	286.88	-56.801
1119	-2.7613	286.75	-56.734
1120	-2.7262	286.89	-56.73
1121	-2.7048	287.02	-56.711
1122	-2.6726	287.04	-56.725
1123	-2.6115	287.06	-56.673
1124	-2.5826	287.09	-56.674
1125	-2.5079	287.01	-56.625
1126	-2.4998	287.13	-56.645
1127	-2.4784	287.09	-56.628
1128	-2.4565	287.15	-56.624
1129	-2.4227	287.11	-56.616
1130	-2.392	286.98	-56.514
1131	-2.3902	287.08	-56.561
1132	-2.3918	287.07	-56.537
1133	-2.3977	287.11	-56.554
1134	-2.3899	287.11	-56.54
1135	-2.3683	287.12	-56.535
1136	-2.3338	287.14	-56.495
1137	-2.3108	287.01	-56.475
1138	-2.2797	287.13	-56.474
1139	-2.22	287.09	-56.449
1140	-2.2164	287.25	-56.474
1141	-2.1497	287.27	-56.46
1142	-2.1102	287.28	-56.427
1143	-2.0182	287.19	-56.398
1144	-2.0009	287.26	-56.395
1145	-2.002	287.41	-56.375
1146	-1.9154	287.4	-56.37
1147	-1.8696	287.37	-56.336
1148	-1.8249	287.27	-56.327
1149	-1.8038	287.36	-56.316
1150	-1.769	287.29	-56.287
1151	-1.7148	287.34	-56.327
1152	-1.7257	287.37	-56.311
1153	-1.6557	287.22	-56.304
1154	-1.6436	287.25	-56.241
1155	-1.6149	287.26	-56.23
1156	-1.581	287.23	-56.21
1157	-1.5567	287.19	-56.19
1158	-1.5623	287.23	-56.194
1159	-1.5441	287.04	-56.159
1160	-1.5486	287.08	-56.148
1161	-1.5471	286.95	-56.077
1162	-1.5587	287.03	-56.121
1163	-1.5471	286.86	-56.123
1164	-1.5197	286.66	-56.06
1165	-1.5375	286.69	-56.036
1166	-1.5745	286.67	-56.11
1167	-1.6414	286.82	-56.067
1168	-1.6667	286.64	-56.044
1169	-1.6955	286.55	-56.03
1170	-1.7481	286.51	-56.061
1171	-1.8422	286.58	-56.051
1172	-1.891	286.6	-56.067
1173	-1.9635	286.6	-56.086
1174	-2.0476	286.62	-56.067
1175	-2.0888	286.53	-56.053
1176	-2.1781	286.52	-56.046
1177	-2.2745	286.54	-56.05
1178	-2.3362	286.5	-56.024
1179	-2.3935	286.45	-56.028
1180	-2.4757	286.46	-56.077
1181	-2.5468	286.5	-56.024
1182	-2.6084	286.47	-56.058
1183	-2.6458	286.43	-56.038
1184	-2.7105	286.51	-56.038
1185	-2.7259	286.38	-56.017
1186	-2.8285	286.42	-56.061
1187	-2.824	286.28	-56.055
1188	-2.8685	286.32	-56.038
1189	-2.8555	286.33	-56.029
1190	-2.8795	286.22	-56.022
1191	-2.8824	286.34	-55.989
1192	-2.8468	286.22	-55.981
1193	-2.9284	286.41	-56.025
1194	-2.869	286.26	-55.978
1195	-2.8695	286.33	-56.003
1196	-2.8207	286.23	-55.928
1197	-2.8525	286.18	-55.9
1198	-2.851	286.27	-55.902
1199	-2.8312	286.25	-55.893
1200	-2.8208	286.31	-55.892
1201	-2.7561	286.23	-55.882
1202	-2.7724	286.22	-55.863
1203	-2.7426	286.14	-55.856
1204	-2.7068	286.26	-55.834
1205	-2.686	286.16	-55.799
1206	-2.6829	286.27	-55.812
1207	-2.6215	286.27	-55.768
1208	-2.598	286.36	-55.776
1209	-2.505	286.31	-55.744
1210	-2.4294	286.31	-55.716
1211	-2.3511	286.32	-55.694
1212	-2.361	286.5	-55.749
1213	-2.257	286.3	-55.68
1214	-2.2117	286.49	-55.682
1215	-2.1097	286.36	-55.622
1216	-2.0721	286.44	-55.601
1217	-2.0064	286.48	-55.617
1218	-1.9281	286.4	-55.577
1219	-1.9205	286.47	-55.534
1220	-1.8097	286.44	-55.499
1221	-1.86	286.56	-55.53
1222	-1.7773	286.48	-55.493
1223	-1.6741	286.43	-55.485
1224	-1.7193	286.55	-55.491
1225	-1.7291	286.78	-55.496
1226	-1.7209	286.69	-55.464
1227	-1.6352	286.73	-55.445
1228	-1.5856	286.68	-55.419
1229	-1.5505	286.84	-55.428
1230	-1.5126	286.65	-55.415
1231	-1.4896	286.81	-55.41
1232	-1.5297	286.79	-55.38
1233	-1.425	286.77	-55.35
1234	-1.4151	286.88	-55.361
1235	-1.3827	286.78	-55.318
1236	-1.3185	286.74	-55.324
1237	-1.3773	286.93	-55.313
1238	-1.3806	286.89	-55.282
1239	-1.3863	286.8	-55.271
1240	-1.4008	286.83	-55.285
1241	-1.4392	286.72	-55.242
1242	-1.4355	286.8	-55.233
1243	-1.5215	286.78	-55.262
1244	-1.5636	286.77	-55.251
1245	-1.5892	286.6	-55.205
1246	-1.6458	286.59	-55.176
1247	-1.7283	286.64	-55.204
1248	-1.7855	286.63	-55.16
1249	-1.8696	286.52	-55.195
1250	-1.9449	286.5	-55.186
1251	-2.0316	286.59	-55.198
1252	-2.1184	286.51	-55.18
1253	-2.1873	286.56	-55.197
1254	-2.2939	286.62	-55.263
1255	-2.3387	286.38	-55.194
1256	-2.4179	286.36	-55.216
1257	-2.5025	286.38	-55.204
1258	-2.6171	286.47	-55.25
1259	-2.6572	286.31	-55.204
1260	-2.7143	286.28	-55.197
1261	-2.7717	286.22	-55.184
1262	-2.8142	286.23	-55.2
1263	-2.8665	286.21	-55.199
1264	-2.9134	286.22	-55.221
1265	-2.9148	286.13	-55.24
1266	-2.9389	286.08	-55.246
1267	-2.9102	286.05	-55.211
1268	-2.8953	285.95	-55.193
1269	-2.8514	285.88	-55.218
1270	-2.8812	285.95	-55.182
1271	-2.8343	285.87	-55.166
1272	-2.8778	285.91	-55.172
1273	-2.8442	285.91	-55.194
1274	-2.7886	285.73	-55.131
1275	-2.763	285.76	-55.128
1276	-2.7158	285.7	-55.098
1277	-2.6619	285.68	-55.088
1278	-2.6289	285.74	-55.067
1279	-2.6248	285.83	-55.062
1280	-2.5614	285.71	-54.995
1281	-2.4645	285.65	-55.021
1282	-2.4471	285.78	-55.003
1283	-2.4607	285.69	-55.003
1284	-2.3651	285.67	-54.999
1285	-2.3439	285.7	-54.973
1286	-2.3044	285.69	-54.961
1287	-2.3112	285.71	-54.92
1288	-2.2115	285.6	-54.897
1289	-2.2607	285.71	-54.932
1290	-2.1929	285.53	-54.877
1291	-2.2136	285.62	-54.887
1292	-2.1884	285.67	-54.832
1293	-2.1921	285.67	-54.833
1294	-2.1736	285.74	-54.842
1295	-2.1813	285.79	-54.82
1296	-2.1217	285.71	-54.787
1297	-2.1902	285.89	-54.78
1298	-2.15	285.9	-54.766
1299	-2.1127	285.89	-54.756
1300	-2.1388	286.04	-54.702
1301	-2.1088	286.01	-54.716
1302	-2.0909	286.09	-54.693
1303	-2.0813	286.14	-54.696
1304	-2.0844	286.22	-54.675
1305	-2.0756	286.14	-54.673
1306	-2.0842	286.2	-54.67
1307	-2.0534	286.31	-54.626
1308	-2.0461	286.33	-54.601
1309	-2.0301	286.3	-54.608
1310	-2.0578	286.35	-54.605
1311	-1.9976	286.27	-54.575
1312	-2.0176	286.35	-54.575
1313	-2.0163	286.31	-54.563
1314	-2.096	286.53	-54.612
1315	-2.0903	286.47	-54.576
1316	-2.076	286.43	-54.525
1317	-2.1224	286.51	-54.517
1318	-2.124	286.45	-54.517
1319	-2.1733	286.45	-54.513
1320	-2.1546	286.3	-54.482
1321	-2.1842	286.32	-54.501
1322	-2.2745	286.6	-54.537
1323	-2.3833	286.6	-54.507
1324	-2.3336	286.4	-54.447
1325	-2.3802	286.41	-54.497
1326	-2.4327	286.52	-54.455
1327	-2.393	286.29	-54.471
1328	-2.4575	286.29	-54.437
1329	-2.4826	286.37	-54.433
1330	-2.4644	286.21	-54.413
1331	-2.57	286.48	-54.495
1332	-2.4983	285.98	-54.373
1333	-2.5268	286.21	-54.423
1334	-2.5131	286.18	-54.418
1335	-2.5144	286.18	-54.415
1336	-2.5002	286.13	-54.371
1337	-2.5396	286.25	-54.357
1338	-2.4797	286.04	-54.325
1339	-2.5143	286.12	-54.302
1340	-2.4906	286.05	-54.329
1341	-2.5035	286	-54.295
1342	-2.4644	285.86	-54.274
1343	-2.4485	285.96	-54.281
1344	-2.432	285.79	-54.242
1345	-2.4607	285.8	-54.312
1346	-2.4102	285.78	-54.297
1347	-2.4176	285.77	-54.23
1348	-2.3724	285.64	-54.252
1349	-2.4043	285.88	-54.273
1350	-2.3364	285.72	-54.226
1351	-2.3206	285.76	-54.205
1352	-2.2009	285.55	-54.143
1353	-2.2108	285.61	-54.159
1354	-2.1485	285.64	-54.14
1355	-2.1288	285.62	-54.137
1356	-2.1032	285.76	-54.147
1357	-2.014	285.63	-54.12
1358	-1.9845	285.72	-54.146
1359	-1.9043	285.6	-54.011
1360	-1.8373	285.66	-54.036
1361	-1.8607	285.74	-54.031
1362	-1.8053	285.79	-53.996
1363	-1.8288	285.92	-54.034
1364	-1.7666	285.86	-53.984
1365	-1.7805	285.81	-53.93
1366	-1.8243	286.07	-54.001
1367	-1.822	286.22	-53.971
1368	-1.7822	285.95	-53.927
1369	-1.8281	286.11	-53.9
1370	-1.7894	286.17	-53.882
1371	-1.8435	286.18	-53.904
1372	-1.8385	286.02	-53.818
1373	-1.8717	286.22	-53.836
1374	-1.9242	286.44	-53.806
1375	-1.9211	286.42	-53.856
1376	-1.9631	286.45	-53.814
1377	-1.9323	286.48	-53.792
1378	-1.9458	286.81	-53.839
1379	-1.9016	286.64	-53.779
1380	-1.8742	286.67	-53.764
1381	-1.8732	286.76	-53.807
1382	-1.8844	286.82	-53.728
1383	-1.9611	286.87	-53.783
1384	-1.8681	286.81	-53.721
1385	-1.9542	286.87	-53.73
1386	-1.7983	286.66	-53.691
1387	-1.8425	286.71	-53.674
1388	-1.91	286.85	-53.704
1389	-1.9286	286.85	-53.667
1390	-1.9176	286.74	-53.652
1391	-1.9483	286.74	-53.655
1392	-1.9379	286.75	-53.584
1393	-1.9651	286.8	-53.637
1394	-1.9495	286.68	-53.615
1395	-1.9384	286.74	-53.615
1396	-1.9289	286.56	-53.604
1397	-1.9562	286.48	-53.6
1398	-1.9226	286.5	-53.561
1399	-1.9788	286.42	-53.52
1400	-1.9819	286.56	-53.552
1401	-2.026	286.52	-53.558
1402	-2.0259	286.4	-53.501
1403	-2.0577	286.5	-53.523
1404	-2.0558	286.36	-53.513
1405	-2.0564	286.24	-53.497
1406	-2.0958	286.24	-53.483
1407	-2.1256	286.15	-53.466
1408	-2.1249	286.1	-53.49
1409	-2.1811	286.03	-53.461
1410	-2.333	286.37	-53.552
1411	-2.223	286.05	-53.443
1412	-2.2439	286.09	-53.457
1413	-2.3113	286.19	-53.521
1414	-2.2745	285.84	-53.458
1415	-2.3206	285.89	-53.415
1416	-2.335	285.9	-53.38
1417	-2.3494	285.97	-53.394
1418	-2.4016	285.99	-53.423
1419	-2.3649	285.88	-53.382
1420	-2.3888	285.93	-53.384
1421	-2.4525	286.05	-53.412
1422	-2.4776	286.02	-53.413
1423	-2.4341	285.88	-53.399
1424	-2.4409	285.98	-53.384
1425	-2.4652	286.05	-53.347
1426	-2.4429	286.03	-53.377
1427	-2.429	286.08	-53.328
1428	-2.3959	285.99	-53.301
1429	-2.3334	286.02	-53.286
1430	-2.3216	286.02	-53.25
1431	-2.2459	286.14	-53.207
1432	-2.2811	286.28	-53.216
1433	-2.2407	286.21	-53.165
1434	-2.2593	286.23	-53.155
1435	-2.2236	286.29	-53.152
1436	-2.285	286.34	-53.193
1437	-2.1818	286.23	-53.124
1438	-2.3037	286.47	-53.123
1439	-2.286	286.51	-53.077
1440	-2.2486	286.46	-53.086
1441	-2.2923	286.59	-53.097
1442	-2.2471	286.41	-53.061
1443	-2.2905	286.62	-53.057
1444	-2.2809	286.51	-53.024
1445	-2.2732	286.58	-53.041
1446	-2.2722	286.61	-52.984
1447	-2.2321	286.71	-53.003
1448	-2.2362	286.72	-52.98
1449	-2.1623	286.7	-52.968
1450	-2.1284	286.76	-52.944
1451	-2.0623	286.42	-52.871
1452	-2.1449	286.78	-52.934
1453	-2.1113	286.79	-52.923
1454	-2.0863	286.77	-52.909
1455	-2.1519	287.04	-52.947
1456	-2.1098	286.95	-52.911
1457	-2.1066	286.91	-52.924
1458	-2.1038	286.91	-52.888
1459	-2.078	286.7	-52.863
1460	-2.0765	286.54	-52.822
1461	-2.1094	286.61	-52.87
1462	-2.1586	286.63	-52.827
1463	-2.1537	286.53	-52.777
1464	-2.2036	286.41	-52.83
1465	-2.2305	286.42	-52.809
1466	-2.2299	286.44	-52.764
1467	-2.3269	286.63	-52.825
1468	-2.3509	286.44	-52.753
1469	-2.3596	286.44	-52.749
1470	-2.4491	286.6	-52.781
1471	-2.4762	286.37	-52.728
1472	-2.5173	286.31	-52.713
1473	-2.6023	286.55	-52.803
1474	-2.6026	286.63	-52.757
1475	-2.6291	286.33	-52.713
1476	-2.704	286.59	-52.757
1477	-2.7525	286.47	-52.723
1478	-2.7542	286.49	-52.722
1479	-2.7332	286.3	-52.637
1480	-2.7741	286.38	-52.701
1481	-2.8622	286.43	-52.736
1482	-2.9133	286.48	-52.742
1483	-2.9303	286.54	-52.686
1484	-2.9676	286.36	-52.715
1485	-3.0263	286.3	-52.688
1486	-3.0765	286.55	-52.69
1487	-3.1126	286.37	-52.669
1488	-3.1427	286.48	-52.651
1489	-3.1893	286.5	-52.637
1490	-3.2661	286.52	-52.656
1491	-3.2867	286.4	-52.658
1492	-3.402	286.59	-52.681
1493	-3.4315	286.51	-52.643
1494	-3.4894	286.5	-52.662
1495	-3.5266	286.54	-52.641
1496	-3.5356	286.54	-52.629
1497	-3.53	286.56	-52.612
1498	-3.5525	286.5	-52.594
1499	-3.5873	286.61	-52.603
1500	-3.5351	286.55	-52.569
1501	-3.5523	286.62	-52.564
1502	-3.4924	286.53	-52.528
1503	-3.4625	286.48	-52.499
1504	-3.4257	286.63	-52.514
1505	-3.3676	286.61	-52.449
1506	-3.3382	286.54	-52.439
1507	-3.2482	286.57	-52.404
1508	-3.2311	286.57	-52.391
1509	-3.175	286.57	-52.378
1510	-3.1329	286.67	-52.395
1511	-3.0973	286.64	-52.319
1512	-3.0455	286.68	-52.346
1513	-3.0149	286.7	-52.292
1514	-2.9627	286.62	-52.271
1515	-2.9431	286.73	-52.267
1516	-2.9002	286.81	-52.244
1517	-2.8588	286.78	-52.231
1518	-2.816	286.74	-52.206
1519	-2.7539	286.67	-52.144
1520	-2.7441	286.79	-52.209
1521	-2.6658	286.65	-52.152
1522	-2.667	286.81	-52.179
1523	-2.6094	286.7	-52.112
1524	-2.5994	286.76	-52.127
1525	-2.5799	286.84	-52.104
1526	-2.5838	286.88	-52.122
1527	-2.5687	286.84	-52.138
1528	-2.5064	286.89	-52.032
1529	-2.4973	286.83	-52.049
1530	-2.4778	286.84	-52.043
1531	-2.4716	286.82	-52.015
1532	-2.4895	287.01	-52.035
1533	-2.4893	287	-52.063
1534	-2.4415	286.88	-51.985
1535	-2.4633	286.96	-52.045
1536	-2.455	286.9	-51.981
1537	-2.4592	286.74	-51.954
1538	-2.5101	286.87	-51.992
1539	-2.4767	286.88	-51.949
1540	-2.4879	286.85	-51.968
1541	-2.5176	286.82	-51.933
1542	-2.5708	286.89	-51.931
1543	-2.6104	286.81	-51.921
1544	-2.6477	286.84	-51.881
1545	-2.7069	286.88	-51.881
1546	-2.7623	286.88	-51.851
1547	-2.8529	286.83	-51.883
1548	-2.895	286.78	-51.852
1549	-3.0483	286.88	-51.839
1550	-3.0884	286.93	-51.86
1551	-3.134	286.85	-51.851
1552	-3.183	286.93	-51.853
1553	-3.2662	286.94	-51.85
1554	-3.3007	286.89	-51.833
1555	-3.3749	286.98	-51.866
1556	-3.3486	286.89	-51.786
1557	-3.3627	287	-51.803
1558	-3.3859	286.93	-51.809
1559	-3.3637	286.83	-51.778
1560	-3.377	286.86	-51.809
1561	-3.3834	286.98	-51.781
1562	-3.4006	286.86	-51.765
1563	-3.4088	287.03	-51.78
1564	-3.4182	286.96	-51.75
1565	-3.4243	286.87	-51.737
1566	-3.4573	286.99	-51.752
1567	-3.4179	286.88	-51.708
1568	-3.4986	286.94	-51.753
1569	-3.4114	286.67	-51.703
1570	-3.4303	286.8	-51.693
1571	-3.4215	286.8	-51.688
1572	-3.4186	286.82	-51.676
1573	-3.3752	286.68	-51.622
1574	-3.3571	286.65	-51.659
1575	-3.3085	286.53	-51.674
1576	-3.242	286.5	-51.569
1577	-3.2204	286.43	-51.584
1578	-3.166	286.39	-51.546
1579	-3.0864	286.34	-51.5
1580	-3.0164	286.44	-51.481
1581	-2.9699	286.31	-51.479
1582	-2.868	286.41	-51.437
1583	-2.7557	286.34	-51.381
1584	-2.7031	286.43	-51.412
1585	-2.6225	286.45	-51.383
1586	-2.5266	286.3	-51.353
1587	-2.4621	286.29	-51.305
1588	-2.4246	286.34	-51.294
1589	-2.39	286.56	-51.312
1590	-2.2949	286.45	-51.268
1591	-2.2807	286.5	-51.218
1592	-2.2328	286.56	-51.177
1593	-2.2517	286.44	-51.223
1594	-2.2359	286.56	-51.207
1595	-2.2295	286.66	-51.193
1596	-2.2144	286.61	-51.144
1597	-2.2605	286.74	-51.126
1598	-2.2598	286.77	-51.155
1599	-2.3261	286.88	-51.141
1600	-2.309	286.7	-51.095
1601	-2.3219	286.84	-51.122
1602	-2.3805	286.82	-51.118
1603	-2.4435	286.87	-51.101
1604	-2.449	286.9	-51.072
1605	-2.5166	287.03	-51.124
1606	-2.5743	286.98	-51.099
1607	-2.6591	287.11	-51.134
1608	-2.7477	287.1	-51.093
1609	-2.7757	287.06	-51.091
1610	-2.8492	287.08	-51.063
1611	-2.9005	287.04	-51.031
1612	-2.9795	287.2	-51.05
1613	-3.0209	287.16	-51.062
1614	-3.1676	287.37	-51.098
1615	-3.248	287.28	-51.081
1616	-3.2977	287.35	-51.065
1617	-3.3085	287.25	-51.038
1618	-3.419	287.5	-51.089
1619	-3.356	287.21	-50.988
1620	-3.3954	287.22	-50.988
1621	-3.5001	287.31	-51.024
1622	-3.5155	287.24	-51.03
1623	-3.5886	287.24	-51.013
1624	-3.6406	287.25	-51.024
1625	-3.7175	287.4	-51.03
1626	-3.7057	287.19	-50.997
1627	-3.7737	287.23	-50.97
1628	-3.7955	287.26	-50.995
1629	-3.8309	287.22	-51.004
1630	-3.838	287.12	-50.978
1631	-3.8185	287.01	-50.948
1632	-3.829	286.93	-50.924
1633	-3.771	286.8	-50.911
1634	-3.8038	286.79	-50.921
1635	-3.7723	286.67	-50.921
1636	-3.7255	286.53	-50.877
1637	-3.6871	286.36	-50.848
1638	-3.6292	286.36	-50.827
1639	-3.5303	286.11	-50.787
1640	-3.4246	285.97	-50.775
1641	-3.3597	286.03	-50.788
1642	-3.2388	285.9	-50.725
1643	-3.1635	285.79	-50.715
1644	-3.0288	285.79	-50.681
1645	-2.9135	285.72	-50.673
1646	-2.8224	285.72	-50.662
1647	-2.6877	285.8	-50.628
1648	-2.5595	285.81	-50.618
1649	-2.3947	285.61	-50.529
1650	-2.3101	285.72	-50.574
1651	-2.1684	285.75	-50.5
1652	-2.0366	285.74	-50.46
1653	-1.9429	285.72	-50.426
1654	-1.8302	285.83	-50.403
1655	-1.7695	285.86	-50.369
1656	-1.6635	285.82	-50.33
1657	-1.6478	286	-50.343
1658	-1.5218	285.99	-50.29
1659	-1.4967	286.12	-50.294
1660	-1.5011	286.22	-50.257
1661	-1.5324	286.32	-50.296
1662	-1.4382	286.31	-50.237
1663	-1.464	286.45	-50.221
1664	-1.4839	286.4	-50.197
1665	-1.5291	286.65	-50.192
1666	-1.5736	286.8	-50.195
1667	-1.5679	286.75	-50.183
1668	-1.6013	286.82	-50.164
1669	-1.656	286.95	-50.187
1670	-1.7232	287.07	-50.185
1671	-1.7851	287.18	-50.243
1672	-1.8474	287.08	-50.136
1673	-1.9126	287.11	-50.169
1674	-1.9729	287.16	-50.161
1675	-2.0886	287.05	-50.123
1676	-2.197	287.29	-50.191
1677	-2.3188	287.19	-50.122
1678	-2.4049	287.11	-50.195
1679	-2.5713	287.05	-50.169
1680	-2.7159	287.17	-50.145
1681	-2.8543	287.19	-50.133
1682	-2.9799	287.09	-50.171
1683	-3.0575	286.94	-50.165
1684	-3.2198	286.91	-50.169
1685	-3.3458	286.85	-50.164
1686	-3.5012	286.78	-50.161
1687	-3.642	286.76	-50.225
1688	-3.7244	286.53	-50.209
1689	-3.8349	286.65	-50.205
1690	-3.9284	286.51	-50.194
1691	-4.014	286.46	-50.217
1692	-4.0571	286.3	-50.203
1693	-4.1688	286.31	-50.209
1694	-4.1631	286.08	-50.181
1695	-4.2225	286.11	-50.235
1696	-4.277	286.01	-50.198
1697	-4.2959	286.04	-50.201
1698	-4.3376	285.95	-50.232
1699	-4.3899	285.84	-50.205
1700	-4.3834	285.86	-50.164
1701	-4.4196	285.98	-50.19
1702	-4.4312	285.99	-50.196
1703	-4.4094	285.98	-50.176
1704	-4.3324	285.82	-50.109
1705	-4.3096	285.86	-50.115
1706	-4.2533	285.96	-50.107
1707	-4.2111	285.95	-50.079
1708	-4.1362	285.99	-50.054
1709	-4.0182	285.93	-50.007
1710	-4.0064	286.1	-49.992
1711	-3.8821	285.94	-49.948
1712	-3.802	285.94	-49.937
1713	-3.7661	286.07	-49.93
1714	-3.6841	286.09	-49.903
1715	-3.6109	286.09	-49.852
1716	-3.5478	286.15	-49.859
1717	-3.4974	286.32	-49.869
1718	-3.4168	286.29	-49.802
1719	-3.3129	286.13	-49.737
1720	-3.2524	286.3	-49.733
1721	-3.1361	286.39	-49.698
1722	-2.9711	286.46	-49.701
1723	-2.8573	286.45	-49.644
1724	-2.7323	286.35	-49.588
1725	-2.6062	286.6	-49.546
1726	-2.4997	286.65	-49.546
1727	-2.3651	286.68	-49.511
1728	-2.2838	286.91	-49.534
1729	-2.1117	286.88	-49.459
1730	-2.0618	286.91	-49.436
1731	-1.9806	287.02	-49.436
1732	-1.9147	287.17	-49.439
1733	-1.8604	287.1	-49.393
1734	-1.8576	287.3	-49.408
1735	-1.85	287.31	-49.372
1736	-1.8448	287.36	-49.377
1737	-1.8775	287.4	-49.322
1738	-1.955	287.55	-49.389
1739	-1.9394	287.49	-49.33
1740	-2.0248	287.5	-49.34
1741	-2.0604	287.51	-49.34
1742	-2.1032	287.41	-49.304
1743	-2.1554	287.52	-49.348
1744	-1.9555	287.29	-49.259
1745	-1.9697	287.13	-49.254
1746	-2.0378	287.04	-49.254
1747	-2.0954	286.92	-49.26
1748	-2.2107	286.91	-49.274
1749	-2.3129	286.67	-49.222
1750	-2.4613	286.68	-49.242
1751	-2.5514	286.52	-49.206
1752	-2.6702	286.54	-49.229
1753	-2.8245	286.32	-49.227
1754	-2.9569	286.32	-49.249
1755	-3.103	286.19	-49.277
1756	-3.2595	286.01	-49.277
1757	-3.481	286.1	-49.319
1758	-3.6387	285.9	-49.329
1759	-3.7794	285.8	-49.34
1760	-3.9206	285.72	-49.351
1761	-4.0582	285.64	-49.351
1762	-4.1745	285.57	-49.387
1763	-4.1941	285.47	-49.377
1764	-4.2683	285.36	-49.355
1765	-4.3716	285.38	-49.385
1766	-4.4358	285.35	-49.398
1767	-4.5407	285.33	-49.422
1768	-4.5307	285.21	-49.384
1769	-4.587	285.27	-49.414
1770	-4.6035	285.15	-49.361
1771	-4.6282	285.28	-49.367
1772	-4.5949	285.01	-49.347
1773	-4.6214	285.21	-49.392
1774	-4.5695	285.14	-49.349
1775	-4.5576	285.23	-49.271
1776	-4.5311	285.38	-49.277
1777	-4.4811	285.35	-49.209
1778	-4.4523	285.44	-49.249
1779	-4.3952	285.56	-49.234
1780	-4.2907	285.54	-49.202
1781	-4.2771	285.77	-49.195
1782	-4.1394	285.8	-49.098
1783	-4.066	286.06	-49.096
1784	-3.9768	286.13	-49.045
1785	-3.8398	286.19	-49
1786	-3.7764	286.46	-48.979
1787	-3.6332	286.35	-48.901
1788	-3.4975	286.58	-48.882
1789	-3.377	286.74	-48.815
1790	-3.2171	286.79	-48.819
1791	-3.0356	286.73	-48.742
1792	-2.9326	287	-48.764
1793	-2.7912	287.29	-48.729
1794	-2.5919	287.25	-48.67
1795	-2.4521	287.25	-48.622
1796	-2.3258	287.47	-48.654
1797	-2.197	287.59	-48.599
1798	-2.1022	287.73	-48.603
1799	-1.9884	287.78	-48.542
1800	-1.9473	287.97	-48.586
1801	-1.8772	288.04	-48.537
1802	-1.8135	288.06	-48.521
1803	-1.8142	288.11	-48.523
1804	-1.8081	288.21	-48.535
1805	-1.8299	288.2	-48.497
1806	-1.8624	288.1	-48.498
1807	-1.9085	288.12	-48.48
1808	-1.9965	288.18	-48.498
1809	-2.0615	288.04	-48.439
1810	-2.1523	288.05	-48.448
1811	-2.2607	287.99	-48.46
1812	-2.3452	287.83	-48.424
1813	-2.4637	287.75	-48.419
1814	-2.523	287.58	-48.437
1815	-2.6578	287.51	-48.403
1816	-2.7185	287.28	-48.39
1817	-2.8694	287.2	-48.417
1818	-2.9876	287.07	-48.418
1819	-3.0748	286.8	-48.408
1820	-3.2323	286.61	-48.32
1821	-3.3331	286.39	-48.365
1822	-3.4461	286.11	-48.394
1823	-3.6064	285.95	-48.387
1824	-3.7587	285.8	-48.415
1825	-3.8891	285.54	-48.455
1826	-4.0243	285.5	-48.455
1827	-4.1046	285.3	-48.453
1828	-4.2842	285.21	-48.457
1829	-4.3857	284.98	-48.507
1830	-4.5417	284.89	-48.513
1831	-4.6352	284.73	-48.506
1832	-4.7764	284.69	-48.549
1833	-4.873	284.67	-48.55
1834	-4.9622	284.58	-48.548
1835	-5.0596	284.58	-48.578
1836	-5.1663	284.68	-48.609
1837	-5.1787	284.62	-48.581
1838	-5.2522	284.66	-48.606
1839	-5.2267	284.61	-48.585
1840	-5.2305	284.7	-48.518
1841	-5.2247	284.9	-48.566
1842	-5.1874	284.94	-48.462
1843	-5.1229	285.13	-48.474
1844	-5.0404	285.31	-48.43
1845	-4.991	285.38	-48.405
1846	-4.8727	285.47	-48.356
1847	-4.7879	285.74	-48.325
1848	-4.6886	285.9	-48.305
1849	-4.4782	286.01	-48.222
1850	-4.2902	286.17	-48.151
1851	-4.1455	286.53	-48.136
1852	-3.9549	286.71	-48.055
1853	-3.7267	287.02	-48.038
1854	-3.5088	287.15	-47.961
1855	-3.294	287.49	-47.973
1856	-3.0153	287.66	-47.89
1857	-2.7751	287.87	-47.885
1858	-2.5025	288.08	-47.81
1859	-2.2107	288.18	-47.739
1860	-1.9483	288.36	-47.726
1861	-1.674	288.56	-47.713
1862	-1.4646	288.69	-47.724
1863	-1.1981	288.76	-47.678
1864	-1.0024	288.95	-47.689
1865	-0.74161	288.89	-47.629
1866	-0.61488	289.07	-47.651
1867	-0.45576	289.07	-47.6
1868	-0.31988	289.05	-47.568
1869	-0.2749	289.11	-47.609
1870	-0.18737	289.09	-47.592
1871	-0.13034	289	-47.537
1872	-0.11072	288.92	-47.502
1873	-0.13996	288.73	-47.475
1874	-0.23974	288.73	-47.452
1875	-0.3356	288.53	-47.452
1876	-0.47827	288.43	-47.428
1877	-0.6471	288.31	-47.425
1878	-0.83459	288.09	-47.384
1879	-1.0761	288.1	-47.427
1880	-1.2912	287.91	-47.402
1881	-1.519	287.61	-47.393
1882	-1.7707	287.29	-47.363
1883	-2.097	287.19	-47.416
1884	-2.4312	286.97	-47.426
1885	-2.7141	286.68	-47.426
1886	-3.0226	286.45	-47.445
1887	-3.3797	286.14	-47.499
1888	-3.721	285.92	-47.589
1889	-4.0768	285.67	-47.603
1890	-4.4419	285.49	-47.675
1891	-4.7163	285.16	-47.702
1892	-5.0539	285.04	-47.784
1893	-5.3578	284.77	-47.882
1894	-5.6414	284.61	-47.927
1895	-5.8909	284.4	-47.981
1896	-6.1716	284.29	-48.053
1897	-6.3815	284.07	-48.151
1898	-6.6525	284.03	-48.256
1899	-6.8917	284.02	-48.33
1900	-7.0439	283.75	-48.322
1901	-7.2359	283.8	-48.395
1902	-7.3996	283.9	-48.477
1903	-7.5182	283.86	-48.47
1904	-7.6093	283.82	-48.464
1905	-7.6942	283.87	-48.469
1906	-7.676	283.93	-48.471
1907	-7.6256	283.93	-48.432
1908	-7.5848	284.18	-48.366
1909	-7.5156	284.36	-48.294
1910	-7.2641	284.54	-48.223
1911	-7.0819	284.8	-48.14
1912	-6.6556	284.79	-47.972
1913	-6.379	284.92	-47.851
1914	-6.129	285.17	-47.76
1915	-5.8237	285.42	-47.624
1916	-5.4915	285.68	-47.512
1917	-5.1478	285.97	-47.429
1918	-4.8034	286.14	-47.344
1919	-4.5377	286.36	-47.26
1920	-4.2299	286.61	-47.187
1921	-3.9618	286.77	-47.132
1922	-3.6606	286.94	-47.039
1923	-3.4169	287.17	-47.005
1924	-3.1192	287.31	-46.944
1925	-2.8371	287.6	-46.913
1926	-2.5632	287.84	-46.91
1927	-2.3526	288.03	-46.86
1928	-2.0195	288.02	-46.831
1929	-1.7519	288.22	-46.79
1930	-1.478	288.43	-46.815
1931	-1.1777	288.59	-46.754
1932	-0.93462	288.79	-46.757
1933	-0.6693	288.81	-46.728
1934	-0.41594	288.94	-46.702
1935	-0.16532	289.08	-46.71
1936	0.04731	289.12	-46.71
1937	0.15574	289.33	-46.728
1938	0.2748	289.31	-46.71
1939	0.36952	289.44	-46.722
1940	0.42659	289.29	-46.678
1941	0.44026	289.24	-46.674
1942	0.43402	289.23	-46.605
1943	0.38717	289.1	-46.602
1944	0.2743	289.03	-46.588
1945	0.16234	288.99	-46.573
1946	-0.014063	288.83	-46.545
1947	-0.12768	288.62	-46.503
1948	-0.34038	288.55	-46.469
1949	-0.54133	288.36	-46.441
1950	-0.78393	288.29	-46.443
1951	-1.0124	288.01	-46.444
1952	-1.2832	287.94	-46.416
1953	-1.5834	287.82	-46.421
1954	-1.9099	287.57	-46.409
1955	-2.277	287.57	-46.41
1956	-2.4989	287.07	-46.377
1957	-2.8664	287.15	-46.444
1958	-3.1895	286.91	-46.43
1959	-3.554	286.76	-46.487
1960	-3.8207	286.61	-46.52
1961	-4.1631	286.44	-46.561
1962	-4.4719	286.23	-46.622
1963	-4.8139	286.14	-46.683
1964	-5.1274	286	-46.749
1965	-5.3887	285.8	-46.82
1966	-5.6668	285.69	-46.88
1967	-5.918	285.6	-46.945
1968	-6.1512	285.43	-46.984
1969	-6.377	285.33	-47.014
1970	-6.6126	285.36	-47.099
1971	-6.7849	285.28	-47.179
1972	-6.9804	285.3	-47.195
1973	-7.1108	285.29	-47.229
1974	-7.2206	285.35	-47.235
1975	-7.3304	285.4	-47.262
1976	-7.3399	285.45	-47.253
1977	-7.3668	285.52	-47.217
1978	-7.3502	285.63	-47.166
1979	-7.3054	285.89	-47.191
1980	-7.2233	285.94	-47.086
1981	-7.102	286.13	-47.049
1982	-6.918	286.33	-46.979
1983	-6.7151	286.48	-46.919
1984	-6.4427	286.44	-46.795
1985	-6.1593	286.77	-46.704
1986	-5.8581	286.84	-46.601
1987	-5.5663	286.96	-46.479
1988	-5.2381	287.11	-46.401
1989	-4.8846	287.25	-46.313
1990	-4.508	287.39	-46.219
1991	-4.0989	287.62	-46.177
1992	-3.7329	287.84	-46.079
1993	-3.3381	288.02	-45.993
1994	-2.9176	288.18	-45.96
1995	-2.5909	288.25	-45.87
1996	-2.2196	288.57	-45.887
1997	-1.866	288.69	-45.872
1998	-1.476	288.7	-45.813
[truncated: 1,837 more rows]
